# Supplementary material for: Structure of alpha-synuclein fibrils derived from human Lewy body dementia tissue
Source: Nat Commun. 2024 Mar 29;15:2750. doi: 10.1038/s41467-024-46832-5 (PMC10980826; doi:10.1038/s41467-024-46832-5)
Supplement: Supplementary file 4 — Source Data [file 41467_2024_46832_MOESM4_ESM.xlsx]

## Sheet: Fig8
Fig. 8: Fibril growth rates for in vitro assembled fibrils and amplified fibrils in the presence of mutant Asyn monomer
	Fibril growth rate (%WT)
C2-Asyn monomer	IVTris	LBD1	LBD2	LBD3	LBD4	MSA1	MSA2	MSA3	MSA4
A53T	6.5	80.3	88	86	78.9	96.1	130.8	331.6	76.3
E46K	1.3	104.8	115.9	103.5	85.4	1.5	5.5	1.1	0.9
H50Q	104.9	126.8	130	144.4	124.6	124.9	135.5	229.4	121.1
S87K	2.1	10.1	7.9	8.2	8	0	2.4	0	0
S87Q	81.2	28.8	26.5	26.2	28.9	81.8	85.5	94.7	109.5
G68Q	0	0.8	0.7	1.4	1.1	0.6	0.4	0.3	3.3
A76T	107.8	12.2	8.4	11.9	7.7	117.6	114.1	84.7	50.4

## Sheet: S Fig 7
Supplementary Fig. 7: a, b, c Histograms showing distribution of diameter measurements quantified in multiple TEM images for
(a) Five samples of LBD amplified fibrils after 6 cycles, (b) Three cases of LBD amplified fibrils after 4 cycles, (c) Three cases of LBD amplified fibrils after 2 cycles.
LBD1, 6th cycle	LBD2, 6th cycle	LBD3, 6th cycle	LBD6, 6th cycle	LBD6, 6th cycle, 100% uCN-Asyn		LBD1, 4th cycle	LBD2, 4th cycle	LBD3, 4th cycle		LBD1, 2nd cycle	LBD2, 2nd cycle	LBD3, 2nd cycle
Diameter (nM)	Diameter (nM)	Diameter (nM)	Diameter (nM)	Diameter (nM)		Diameter (nM)	Diameter (nM)	Diameter (nM)		Diameter (nM)	Diameter (nM)	Diameter (nM)
6.69	13.005	11.927	7.153	15.757		11.852	9.342	7.857		10.317	8.638	9.17
7.076	12.298	13.152	6.329	14.75		11.481	10.893	8.527		9.778	8.638	9.486
7.352	11.6	12.669	13.828	14.577		10.798	10.075	8.958		10.116	7.599	9.443
8.157	11.772	12.334	13.136	14.411		8.897	11.337	8.92		10.271	8.446	9.2
8.012	12.485	13.664	12.45	14.93		10.007	10.893	8.958		10.075	7.874	9.37
8.123	12.134	13.261	11.967	15.253		10.062	10.593	8.551		10.612	6.988	10.075
8.741	14.412	13.354	12.658	15.076		9.658	9.973	8.591		9.281	6.809	10.893
7.926	11.967	13.277	12.45	14.444		9.259	11.111	8.958		9.658	6.296	11.771
7.115	12.921	12.899	13.478	14.907		8.889	10.766	8.224		9.348	6.468	10.893
9.259	12.423	12.841	14.302	14.875		8.897	10.109	8.678		10.075	6.919	10.541
11.571	8.78	12.132	13.564	14.411		9.533	9.259	8.966		10.244	8.527	10.19
11.049	9.147	11.927	13.909	13.917		9.196	9.162	9.2		9.778	9.267	10.993
10.817	8.454	11.904	12.863	13.917		9.289	10.244	9.443		9.63	9.08	8.224
11.927	7.848	11.904	13.478	14.103		9.938	10.747	8.904		9.778	9.289	8.958
11.012	8.462	12.245	12.968	13.917		9.119	10.37	8.446		9.147	10.476	8.282
9.2	12.132	12.642	12.968	13.764		8.782	10.37	8.397		8.966	9.08	10.217
8.646	12.312	12.614	13.01	14.406		8.049	10.541	8.123		9.558	8.958	9.694
11.771	11.6	13.709	12.614	14.103		7.206	9.883	9.558		9.348	9.694	9.267
12.576	11.499	12.984	12.614	14.75		6.792	8.591	8.741		9.348	10.17	9.63
13.947	11.6	12.642	12.679	14.93		9.142	9.342	8.157		9.694	8.706	8.131
14.248	10.606	12.642	10.766	15.626		9.305	9.437	8.157		8.646	9.259	8.615
13.517	9.443	11.904	10.109	15.56		8.551	9.746	8.157		9.486	9.56	8.089
13.415	9.615	11.875	10.062	14.52		7.417	9.843	7.952		9.558	9.2	9.147
9.042	8.804	12.228	10.798	14.118		7.059	9.56	7.718		10.17	9.486	9.042
8.446	11.858	11.505	10.027	15.04		7.444	8.804	8.012		9.785	9.694	8.966
9.2	11.523	10.062	11.209	15.108		7.076	9.778	6.961		7.635	9.722	10.007
9.147	11.535	10.43	11.63	14.675		6.708	8.399	7.454		7.734	9.785	10.476
9.259	10.741	11.209	10.766	14.93		7.098	9.209	7.556		7.918	11.44	10.489
9.348	10.741	11.944	10.534	14.563		9.162	8.945	8.48		7.918	11.624	10.217
8.741	9.428	12.728	12.614	13.583		8.569	10.36	9.246		7.635	11.307	11.012
8.323	9.17	13.461	11.264	13.385		8.333	10.436	7.222		7.49	6.307	10.37
11.246	13.922	13.415	12.228	12.669		8.342	10.685	6.959		6.829	7.857	10.007
11.624	14.411	14.118	12.328	11.577		8.966	11.18	6.625		7.635	7.554	9.259
11.967	14.745	14.118	12.593	12.494		8.92	8.531	7.787		7.454	7.857	9.267
11.283	14.577	12.417	11.264	13.235		9.32	7.806	7.626		7.295	9.289	8.889
10.766	15.613	13.385	6.468	14.055		8.798	8.023	7.813		8.323	9.63	8.527
7.38	14.875	13.482	6.667	13.942		9.829	8.537	7.305		7.295	9.63	6.625
7.499	14.055	14.176	6.34	12.787		8.891	10	7.115		7.295	10.17	6.296
7.848	13.277	15.131	6.34	12.787		9.637	10.027	7.305		7.124	10.476	6.222
6.809	12.45	15.131	6.307	12.857		8.92	9.259	6.594		7.626	9.743	6.299
6.563	12.45	14.875	5.937	12.642		10.741	9.63	7.352		6.479	9.883	6.055
6.809	12.658	14.525	6.34	13.517		11.15	10.062	8.646		6.296	9.883	6.329
7.295	13.942	14.525	6.708	13.744		11.411	9.806	7.926		8.646	10.109	7.127
8.323	13.588	10.534	6.677	12.058		10.932	9.326	7.115		8.224	9.259	6.809
7.978	8.638	10.798	6.988	14.103		9.461	11.117	7.407		8.397	8.591	7.222
8.123	9.042	11.535	6.164	14.444		9.276	10.766	7.707		8.835	8.717	7.806
8.148	8.678	10.798	5.856	14.444		8.333	10.37	8.527		9.019	9.162	8.945
7.417	11.487	10.747	6.075	14.411		8.15	8.889	9.558		8.157	8.356	7.952
7.787	13.277	10.798	6.372	14.176		8.148	9.637	8.92		8.148	8.904	7.295
7.787	12.533	11.904	7.499	14.93		8.569	8.551	8.381		8.157	9.841	7.499
9.637	15.113	11.904	7.626	14.444		8.342	9.443	7.874		8.148	10.43	7.115
9.63	16.891	11.505	7.707	14.444		8.537	8.678	9.17		7.444	10.075	6.854
8.519	16.271	10.747	7.115	14.079		7.778	8.741	9.694		7.813	9.63	7.449
14.311	15.334	9.637	7.076	15.076		10.43	10.57	9.862		9.289	9.17	7.874
14.296	14.703	10.007	6.809	13.659		9.722	10.43	9.443		9.147	9.443	6.988
13.909	15.226	10.476	6.594	13.461		9.615	10.062	9.443		8.804	9.17	6.68
14.302	15.271	10.842	6.677	13.947		9.63	10.43	9.17		9.63	9.428	5.653
13.968	14.689	9.973	7.926	13.883		9.17	8.646	8.527		9.259	9.443	6.71
14.704	14.383	10.271	7.499	13.784		9.443	8.591	8.638		4.46	9.966	6.794
16.128	12.963	12.092	11.117	13.047		9.952	8.804	8.012		5.762	9.259	9.801
15.81	8.381	12.019	10.937	7.734		10.817	8.123	8.646		6.075	8.397	9.898
14.704	8.381	10.271	11.594	8.089		11.434	8.123	9.428		7.076	8.958	10.557
12.417	8.381	11.117	8.95	8.717		7.995	8.282	8.123		6.075	8.638	9.905
12.217	7.874	10.747	11.167	9.289		9.162	8.323	7.857		6.677	7.874	8.049
12.494	7.874	11.167	10.798	9.743		8.904	7.848	7.333		7.124	7.599	7.326
12.642	9.2	12.312	8.897	10.062		8.446	8.224	7.191		8.966	7.599	6.334
6.029	8.646	13.01	8.157	8.551		9.722	7.918	7.295		8.397	6.131	6.442
5.666	7.115	13.38	8.157	9.289		11.111	9.012	7.626		8.678	6.131	6.442
6.394	8.446	13.517	12.132	9.658		11.197	9.377	8.527		8.646	6.108	7.734
6.108	7.707	13.461	12.092	9.267		10.817	9.377	8.519		8.678	6.677	8.089
6.209	8.224	11.049	12.593	7.813		10.993	9.326	8.157		7.874	10.397	8.625
6.029	8.012	10.331	13.426	8.323		11.197	8.224	7.417		6.285	10.062	7.954
8.92	7.874	10.075	14.074	7.626		11.117	8.92	6.296		7.407	9.289	7.01
8.182	8.323	9.615	13.333	7.813		13.664	8.551	6.296		7.305	10.027	7.281
9.267	8.446	9.162	13.333	8.131		13.095	7.995	8.95		7.995	10.43	7.373
8.551	7.499	10.244	14.079	7.787		11.967	7.49	7.499		8.224	9.694	8.1
9.012	7.813	9.806	13.749	11.858		8.527	8.157	7.153		7.49	9.658	8.446
9.326	8.012	10.109	12.222	11.875		7.857	7.707	9.259		7.813	9.658	9.464
6.563	7.191	9.608	11.487	12.228		6.708	9.348	10.007		8.519	10.062	8.448
7.635	7.407	10.436	12.222	11.487		8.527	9.938	8.897		8.148	10.027	7.702
7.027	8.446	10.482	11.505	10.766		8.897	10.69	8.519		7.407	10.489	8.579
6.209	8.131	10.683	11.875	11.875		8.591	10.17	8.889		8.527	10.817	8.893
5.303	8.638	9.012	12.593	12.598		9.08	10.109	8.157		10	10.476	9.359
6.563	7.874	9.973	11.209	12.728		8.551	10.397	8.148		9.267	10.217	9.437
7.848	7.874	12.132	11.505	12.228		7.734	10.747	7.787		8.678	9.694	9.082
8.323	7.076	11.996	12.728	13.724		8.198	10.027	7.047		8.157	8.123	8.904
8.198	6.988	12.669	13.047	8.182		8.356	9.443	10.436		7.874	8.904	8.049
8.551	7.707	13.354	14.152	8.157		8.804	9.428	10.19		7.874	9.722	8.904
13.461	7.707	14.306	14.195	7.417		8.889	9.694	9.147		6.307	8.92	8.784
13.095	7.626	12.968	6.394	7.047		10.007	9.694	8.95		5.468	10.489	8.446
12.362	7.599	14.079	7.813	8.157		10	10.007	10.397		7.454	11.289	9.147
12.312	7.499	12.968	7.124	7.417		11.712	10.297	10.377		7.124	9.289	8.496
12.132	6.594	12.984	8.157	6.307		11.788	10.476	11.111		7.707	9.658	8.727
11.499	7.626	12.273	8.591	8.527		11.289	10.476	9.259		8.527	10.027	12.614
8.157	7.635	12.593	8.527	7.874		10.489	9.883	9.267		7.813	10.244	13.488
8.123	7.295	11.858	6.553	7.076		9.722	9.722	8.527		8.012	8.717	14.346
8.123	8.638	11.136	6.809	8.323		11.41	8.717	8.182		8.835	7.995	13.335
7.599	8.123	11.117	6.307	8.646		10.683	8.446	8.157		8.012	9.147	13.549
7.874	9.042	11.111	6.809	8.966		13.089	8.182	8.182		8.323	9.147	13.765
6.829	9.11	10.377	11.788	9.722		13.917	8.282	7.778		7.454	9.147	13.028
8.381	9.658	11.487	11.927	10.007		13.618	9.37	8.889		8.224	8.446	13.415
7.352	10.109	11.481	11.264	9.658		14.181	8.323	8.741		7.407	9.778	13.784
7.857	9.348	11.505	13.517	8.446		9.17	8.537	8.123		8.835	5.198	8.939
6.809	12.149	12.963	14.152	7.707		9.259	8.609	8.157		9.348	5.937	8.333
7.076	12.092	14.074	14.195	7.813		10.007	7.54	9.289		8.638	5.198	9.533
7.076	12.445	13.42	14.152	7.813		16.908	7.635	8.615		7.027	6.296	9.32
11.535	12.744	13.709	7.499	7.49		17.724	7.734	7.813		7.305	6.296	10.456
11.535	12.092	13.105	6.988	7.076		16.563	7.027	7.407		6.677	5.556	10.606
10.741	6.959	12.378	6.799	6.708		14.248	7.78	7.952		8.123	7.037	10.317
11.049	7.626	12.614	7.305	6.34		13.749	8.148	8.282		8.224	6.296	9.289
10.593	8.323	9.806	6.988	6.34		7.635	7.602	7.952		8.157	6.307	8.782
10.109	8.323	10.17	7.115	5.972		8.454	7.465	8.123		8.446	5.937	8.259
15.271	8.131	9.806	6.988	10.528		8.323	7.982	8.381		6.988	8.323	7.978
14.675	8.454	9.522	6.889	10.528		7.787	7.499	8.678		7.115	8.224	7.978
13.38	8.131	9.289	6.594	11.289		7.635	9.522	9.443		8.741	8.646	7.978
12.899	7.305	8.527	13.67	11.571		6.799	9.806	9.2		7.707	8.446	7.879
12.228	7.626	12.679	13.942	9.883		6.799	9.615	8.904		7.874	8.92	8.366
12.533	7.857	12.423	13.277	11.63		5.972	9.722	8.646		7.707	8.446	8.117
12.533	7.191	12.312	12.328	10.899		6.479	9.63	9.2		7.813	10.244	8.123
13.277	8.591	12.728	12.744	10.798		7.124	9.841	10.528		7.707	8.897	7.538
13.598	8.182	12.423	12.328	10.17		6.479	10.541	9.722		7.635	10.027	7.626
13.152	6.285	12.728	12.533	10.027		6.889	11.142	8.646		8.323	9.637	7.559
13.047	7.333	12.312	12.328	10.842		9.938	10.19	8.678		8.519	7.146	8.142
13.095	7.115	12.273	6.307	9.694		9.281	9.841	9.17		8.889	8.782	8.276
14.999	6.829	13.333	6.479	7.444		8.454	8.615	8.157		8.889	7.465	7.989
14.103	8.397	13.333	6.372	8.356		9.281	9.147	8.148		9.326	7.326	7.407
15.076	8.92	12.222	7.407	9.281		10.291	6.829	8.157		8.527	7.052	7.868
14.525	7.49	10.397	11.535	8.454		10.893	6.759	8.519		7.995	8.67	8.1
10.993	6.759	9.658	12.149	8.282		9.862	6.394	8.148		9.019	8.804	8.366
9.778	7.49	9.326	11.264	8.591		9.464	6.468	8.148		9.147	8.646	8.012
12.642	8.527	10.747	10.741	7.277		9.11	9.443	8.157		8.67	9.443	9.348
12.019	8.157	10.007	11.049	7.918		8.131	8.95	7.857		9.522	9.883	9.464
10.377	7.918	11.875	10.741	8.904		11.56	8.323	8.381		8.323	10.69	9.091
8.835	8.182	9.289	14.93	9.259		12.97	9.17	8.966		8.67	9.973	8.157
9.11	7.076	9.377	14.93	8.323		12.235	9.966	8.966		7.38	6.677	6.988
9.608	7.554	9.326	13.628	9.658		12.571	9.722	9.17		6.919	7.499	7.972
10.116	7.49	8.958	12.614	9.778		10.787	8.904	9.443		7.635	8.282	7.613
9.493	6.829	10.027	12.857	8.835		8.356	9.722	9.259		6.677	7.952	8.561
8.904	7.444	10.766	12.019	9.147		7.635	9.785	8.741		6.889	8.78	9.059
13.047	6.677	8.889	13.261	14.425		7.098	10.766	8.282		7.305	7.626	9.112
13.38	7.417	7.778	11.15	14.815		7.088	10.244	8.551		6.829	6.988	8.3
12.614	12.571	8.591	10.627	14.463		7.039	10.244	8.182		6.307	7.626	8.167
11.535	11.535	7.277	11.951	13.105		6.809	10.297	8.157		6.988	6.799	8.706
10.43	9.952	7.857	12.019	14.229		6.799	10.244	10.244		6.34	7.124	8.706
10.766	9.778	7.635	13.466	14.463		7.78	10.612	9.2		5.972	6.799	8.78
10.798	9.486	6.759	12.642	14.985		8.391	11.049	9.2		6.029	6.307	8.782
10.842	9.694	6.563	12.614	14.93		8.496	11.197	8.446		6.468	5.605	8.782
10.062	9.722	6.394	11.852	14.463		8.198	11.41	8.224		6.563	6.829	8.454
14.103	10.766	6.029	12.963	14.001		8.323	6.799	8.224		7.635	6.372	8.446
13.42	12.571	9.326	12.222	14.296		7.972	8.012	8.741		6.677	6.829	8.034
13.095	13.359	7.444	13.333	14.001		7.454	8.157	8.92		7.38	5.972	7.076
13.095	12.312	7.124	14.079	8.224		7.879	9.558	9.722		8.454	6.029	7.773
13.251	11.875	7.49	12.576	7.926		7.146	9.259	8.904		8.958	8.342	8.1
15.626	11.505	6.829	13.026	7.352		10.007	8.741	8.519		8.454	8.167	8.04
15.757	11.136	7.047	11.956	7.874		9.966	9.722	8.897		7.288	7.702	8.201
13.784	10.534	6.34	12.45	7.333		9.722	9.778	7.407		7.54	8.04	6.862
13.976	10.062	7.076	13.779	9.658		10.893	10.217	7.444		6.46	7.682	6.677
13.922	11.167	6.394	14.487	9.608		10.528	10.489	5.556		7.124	8.753	6.484
13.784	10.747	5.937	13.598	8.78		10.683	10.476	5.937		6.959	8.282	6.852
12.593	10.741	13.724	15.757	8.958		11.594	10.528	6.307		6.809	8.721	7.407
15.117	10.37	13.883	14.411	8.282		10.798	8.904	6.34		7.124	8.251	9.259
14.176	10.377	14.118	14.93	7.499		10.377	8.678	6.677		6.988	7.702	9.546
13.976	6.329	14.152	13.868	5.972		10.007	13.359	8.397		6.468	7.373	8.983
13.152	6.809	12.642	13.466	5.797		10.377	13.095	9.17		6.372	11.012	9.08
13.277	7.153	14.118	13.664	6.372		10.37	13.189	9.952		6.468	11.696	9.166
13.784	7.635	12.728	13.664	7.124		10.007	12.445	9.042		6.468	11.537	8.92
13.784	7.38	14.118	13.466	7.407		10	12.149	12.485		6.677	11.361	8.366
12.958	6.108	13.749	13.277	7.191		9.637	11.337	13.744		7.635	11.453	9.905
13.095	6.209	14.614	13.563	7.124		9.637	10.482	14.055		7.635	11.772	8.391
6.792	6.919	15.405	12.899	7.499		8.889	10.297	13.744		8.615	11.778	8.67
5.472	6.919	14.93	13.354	6.625		9.259	10.244	13.205		7.635	11.655	7.38
4.969	6.209	13.883	13.047	7.124		10.007	10.741	12.669		6.677	11.111	7.394
5.303	6.329	7.076	13.598	7.813		10.007	10.999	8.906		7.626	11.69	6.914
5.399	7.295	7.124	13.42	7.499		9.267	11.012	8.333		7.926	10.75	6.981
5.27	7.027	7.076	13.277	7.787		9.637	12.312	8.333		6.479	11.264	7.554
12.261	7.153	6.394	13.466	14.449		8.889	12.312	8.333		6.799	10.217	7.338
13.764	7.978	6.677	12.771	13.704		7.787	12.217	8.333		9.743	9.019	8.282
13.251	8.198	5.937	13.426	14.463		6.108	11.624	8.157		10.062	8.609	8.804
13.749	7.978	7.124	11.765	14.094		9.522	12.378	7.813		9.08	8.804	9.119
12.755	8.804	6.394	5.506	14.444		9.806	12.019	6.677		8.551	7.789	11.136
11.765	9.147	5.972	6.209	14.079		9.883	11.858	8.157		9.2	8.446	10.43
13.784	7.635	5.568	6.809	13.38		10.109	11.63	7.926		8.123	9.43	10.927
13.868	7.635	5.926	5.984	13.354		10.606	10.893	8.92		7.599	10.038	11.487
13.466	7.978	6.667	6.468	13.354		10.534	11.307	8.92		7.407	11.18	9.608
14.292	7.295	6.307	6.108	13.784		10.842	13.105	8.741		7.407	11.843	9.147
10.436	7.499	5.972	6.108	14.856		10.397	13.105	7.599		7.635	8.085	9.722
10.993	5.856	7.037	6.468	8.131		10.377	13.359	8.203		7.599	8.117	9.493
11.624	7.277	7.124	6.919	7.124		10.062	13.359	8.282		7.848	8.782	9.615
11.434	7.191	6.307	6.919	12.679		9.694	12.835	8.049		7.38	9.524	9.615
11.307	6.759	6.307	6.468	13.461		9.289	13.095	8.531		7.027	9.428	8.717
10.937	7.153	6.307	7.076	13.415		8.92	9.522	8.706		8.454	9.862	10.606
11.264	7.38	6.677	7.333	12.968		8.224	9.883	8.323		8.323	9.486	10.271
10.397	8.323	6.296	6.829	12.228		8.282	10.244	8.615		7.38	8.527	9.938
10.43	7.295	5.937	6.829	12.222		8.356	10.075	7.626		7.203	12.092	10.271
10.109	7.153	5.568	7.115	13.415		8.717	9.722	7.124		7.148	11.788	10.007
10.027	7.454	7.047	7.599	12.963		9.615	9.37	6.959		6.741	12.058	10.377
9.743	6.809	5.937	7.076	14.75		9.743	9.289	6.799		6.852	11.858	10.534
10.69	7.295	6.307	6.029	14.75		10.798	9.019	7.191		8.646	11.41	8.182
11.944	8.123	6.307	6.468	13.095		9.267	8.323	8.591		7.857	12.149	9.147
9.615	8.551	5.926	6.809	12.092		9.267	8.615	8.136		6.61	10.683	8.638
9.806	7.076	6.307	6.677	14.142		8.897	8.95	8.591		6.211	10.297	8.958
9.743	7.037	6.307	6.809	7.626		10.331	8.591	8.356		8.012	10.593	13.085
10.109	6.296	6.307	6.563	7.305		9.08	8.646	8.717		6.741	10.943	12.523
12.019	7.037	7.952	5.984	7.124		8.551	7.918	8.95		6.69	10.606	12.658
12.841	7.047	8.454	6.209	6.372		8.282	8.966	8.282		6.971	10.798	11.361
12.899	6.677	7.124	6.131	6.988		7.995	9.862	8.068		8.397	10.943	11.655
12.614	7.813	6.164	5.984	6.479		9.443	10.075	7.859		8.323	9.289	9.898
7.49	7.49	5.856	5.797	7.124		9.658	9.558	8.3		8.012	10.943	7.027
7.076	8.123	6.959	5.856	6.988		9.973	10.109	8.034		8.897	11.117	10.893
8.182	7.848	6.468	5.797	6.988		9.162	11.099	8.333		8.527	10.436	11.727
8.224	7.38	6.959	5.75	7.626		8.462	11.117	7.997		7.787	9.608	11.076
7.813	7.295	6.988	6.209	13.482		9.63	11.624	6.971		7.734	9.63	10.661
6.708	8.323	8.282	5.506	12.936		10.37	11.771	8.04		7.787	9.443	11.117
6.667	6.919	7.952	6.677	13.385		10.007	10.943	8.049		7.037	10.489	10.397
6.677	6.677	9.11	14.176	12.669		10.377	11.099	8.282		6.307	11.817	10.377
7.076	7.027	8.95	14.306	13.026		10.606	9.464	8.615		7.444	10.317	6.594
7.047	14.444	8.462	13.838	13.42		10.109	9.973	8.835		8.356	9.348	5.785
8.182	14.761	8.462	14.055	13.261		10.476	10.17	8.735		8.446	8.958	6.296
8.182	14.055	7.734	13.744	13.618		10.476	10.482	8.464		8.646	8.78	6.296
8.282	14.959	7.978	14.176	14.703		13.659	10.798	7.997		8.148	8.95	6.164
8.551	15.164	7.848	14.815	7.499		13.359	11.817	8.498		8.148	10.612	8.741
7.787	12.693	7.295	14.815	6.988		13.618	11.331	8.175		8.551	9.785	8.966
8.527	13.889	6.625	12.064	6.799		14.425	10.899	8.142		6.889	10.612	8.638
7.813	14.667	6.919	12.064	6.479		14.181	11.264	8.496		7.305	10.436	8.282
8.182	13.426	5.856	12.658	8.78		10.476	11.264	8.496		6.959	11.111	7.813
7.787	14.331	6.296	15.117	8.78		10.062	11.577	7.437		7.305	13.136	8.454
8.551	13.598	6.809	14.93	7.813		10.17	10.534	7.153		6.889	13.089	8.78
8.527	14.61	6.625	14.181	8.131		10.766	9.883	7.124		7.407	9.63	8.282
8.157	15.511	6.959	14.52	7.407		10.331	10.899	8.269		7.813	9.938	9.281
15.335	14.907	7.295	14.229	8.224		9.883	10.968	8.735		8.012	10.291	8.615
15.583	15.904	8.131	13.359	7.707		9.973	7.49	8.68		9.042	9.973	7.626
14.203	13.482	7.295	13.105	8.224		10.17	7.277	8.579		9.042	10.528	6.919
15.596	12.771	7.295	11.6	7.635		9.973	5.972	8.012		8.958	10.075	6.468
15.82	12.576	7.153	11.624	16.713		9.615	6.829	8.224		8.966	10.528	7.626
16.815	11.956	7.295	11.434	17.401		8.356	6.563	8.632		8.835	10.489	10.893
7.153	12.312	7.153	10.798	16.869		7.734	5.856	8.454		9.11	10.109	10.541
6.563	12.771	7.191	9.938	18.325		7.499	7.635	8.593		8.804	9.806	10.893
6.563	13.744	6.329	9.938	15.092		7.734	9.608	8.527		7.978	9.806	9.63
5.984	13.005	6.625	10.291	15.802		9.428	9.281	8.157		7.848	9.522	9.147
6.296	12.771	7.124	14.094	16.814		8.646	9.778	8.638		7.153	11.481	8.198
7.305	12.787	6.809	13.704	15.645		9.2	9.281	8.579		8.446	12.273	9.147
6.959	7.417	6.809	13.333	15.595		8.646	10.817	9.149		9.443	11.264	10.17
15.595	6.667	11.307	13.333	16.197		9.2	11.099	9.464		8.089	11.487	8.638
15.965	6.677	12.642	12.614	6.677		9.428	10.766	9.759		7.499	10.606	8.224
15.56	7.047	13.277	13.338	7.848		9.973	10.612	10.07		7.499	8.717	8.615
15.19	6.708	13.047	11.944	7.153		9.464	10.528	8.462		7.277	8.678	9.63
14.444	6.677	12.841	12.273	5.984		9.147	10.528	8.323		7.848	9.558	11.099
15.185	7.047	12.45	12.245	6.468		9.558	11.049	8.904		7.734	9.778	10.943
15.56	6.759	12.328	11.858	6.625		9.486	11.111	8.198		6.809	9.966	10.937
15.93	7.813	12.841	12.614	6.667		9.259	7.124	8.551		7.295	7.191	10.943
11.904	7.734	13.482	13.01	5.937		8.157	6.468	8.551		6.329	7.813	11.771
11.481	8.904	13.466	12.245	5.556		7.635	5.238	8.638		7.088	8.958	10.456
11.858	7.995	14.103	12.245	5.926		7.978	6.029	9.558		6.852	8.958	8.454
12.228	7.047	12.787	7.124	5.185		9.11	9.259	8.527		7.437	10.817	10.612
11.852	7.444	12.936	7.191	8.804		9.289	8.638	8.323		9.012	10.664	10.766
11.858	7.49	12.058	7.027	9.883		8.804	8.381	8.958		9.162	10.43	10.612
11.481	14.652	12.576	6.563	10.109		9.973	9.743	8.638		8.67	10.116	9.63
11.481	13.618	12.362	7.027	6.667		9.778	8.92	8.224		8.904	14.253	10.19
8.804	13.277	12.494	7.813	6.667		9.778	9.63	8.131		6.889	15.073	10.075
7.499	13.277	12.857	6.708	7.047		10.271	10.476	8.92		7.635	16.268	10.456
7.191	12.936	12.494	6.394	7.037		9.608	10.43	8.889		7.599	15.784	11.012
7.027	11.771	13.026	5.856	7.037		9.608	10.109	8.527		8.92	14.913	10.664
7.857	9.11	13.026	5.984	12.183		10.43	9.2	8.67		8.966	14.085	10.19
7.444	8.123	13.026	9.348	13.784		9.883	9.17	8.323		9.428	7.288	10.075
7.787	7.124	12.669	8.678	12.132		8.804	9.281	8.958		7.874	8.482	10.19
7.787	7.191	13.583	9.042	12.261		10.798	9.558	8.78		5.972	7.756	10.075
5.75	7.499	12.857	8.966	11.765		10.664	9.778	7.952		5.856	8.545	10.19
6.809	7.635	13.026	8.527	12.109		10.766	11.535	8.527		6.809	10.17	11.246
7.295	6.479	13.136	8.123	12.261		10.606	9.722	7.848		7.124	10.482	11.624
7.191	8.282	13.704	13.628	12.228		10.612	9.486	8.454		8.67	10.022	9.646
6.919	8.123	14.176	13.105	11.817		10.606	10.007	8.835		7.295	9.533	9.276
6.759	8.95	13.482	13.628	12.744		10.109	8.646	8.741		7.407	9.51	8.1
6.829	8.282	13.277	13.38	11.505		9.778	7.874	8.646		7.778	9.012	11.875
6.829	8.282	13.089	12.047	10.528		9.281	9.17	9.694		7.787	8.92	11.117
7.191	7.978	12.958	12.312	11.049		7.454	9.486	9.326		7.047	8.366	10.43
6.829	7.952	13.749	11.535	13.664		6.479	9.722	7.918		7.444	9.121	9.743
6.307	6.563	13.095	13.902	14.292		6.468	9.428	7.191		7.787	8.464	10.541
5.762	6.108	13.784	14.948	14.815		6.468	9.17	8.519		7.778	8.804	10.968
13.095	6.708	13.047	12.963	13.664		6.307	9.966	8.527		8.551	9.658	10.606
12.847	6.829	13.784	11.811	13.261		5.342	8.527	7.813		8.527	10.007	8.527
13.22	6.563	14.487	12.378	13.047		6.677	8.527	8.527		6.959	9.716	8.966
14.296	6.829	14.898	8.123	12.744		9.973	9.259	8.519		8.131	9.878	7.352
14.553	6.919	13.784	8.012	11.712		8.67	10.244	8.182		7.454	9.878	9.2
15.467	6.563	12.132	7.333	12.228		5.605	9.11	8.454		7.787	9.694	9.694
14.652	7.635	11.505	6.889	11.41		10.741	9.778	8.67		8.131	9.51	10.766
8.198	7.734	13.047	6.372	11.337		10.489	8.95	8.615		8.462	9.044	9.973
6.959	7.734	11.41	6.075	9.694		10.741	10.436	8.67		7.277	8.591	8.741
7.554	7.153	12.019	7.626	9.694		10.331	10.937	9.11		7.734	8.774	9.778
7.38	7.635	10.766	7.191	14.253		10.19	9.289	10.271		7.995	8.282	7.787
10.943	7.027	10.993	8.454	14.306		10.476	8.95	11.099		6.759	8.829	6.468
11.44	7.38	12.149	9.658	13.704		10.798	9.722	8.089		8.131	8.446	8.224
10.993	7.153	11.571	10.817	13.354		10.476	9.778	7.918		8.527	8.712	8.646
11.944	7.554	11.337	11.858	13.354		10.244	9.37	8.591		7.952	9.104	8.356
15.792	6.919	11.505	10.297	13.005		8.462	9.493	8.92		7.787	8.366	7.995
15.326	7.124	11.117	11.41	13.126		7.499	8.446	8.157		5.984	9.437	8.646
14.948	6.563	10.798	11.049	14.195		7.454	9.493	8.519		8.591	9.605	8.323
15.255	10.19	12.423	10.741	13.588		7.345	8.356	8.519		8.897	9.209	8.131
16.178	9.493	13.251	12.092	13.704		8.117	8.198	10.377		8.446	8.844	8.741
15.996	10.43	12.755	11.788	14.306		8.157	8.282	9.326		7.037	8.96	7.417
14.583	9.722	13.089	7.027	13.235		8.157	7.295	6.34		8.182	10.075	7.047
14.583	13.297	13.136	6.809	13.189		8.658	6.029	8.224		7.778	10.252	6.667
14.583	12.669	12.423	6.468	14.296		8.012	7.926	7.124		8.889	10.534	7.191
14.981	12.533	13.089	6.919	14.296		9.091	7.707	8.527		7.417	11.015	8.012
14.93	13.026	12.793	7.277	13.354		8.638	7.952	9.486		7.778	9.546	7.599
14.981	12.857	13.277	6.329	13.784		8.798	8.527	9.658		7.039	10.893	8.696
15.203	12.787	12.936	6.829	13.354		8.292	8.224	9.042		7.281	9.722	8.131
14.889	12.217	13.089	7.918	14.383		8.617	9.558	8.224		7.338	8.67	7.499
15.257	10.606	12.936	8.551	13.779		7.281	8.678	8.835		7.191	8.323	6.988
7.813	11.264	12.755	7.918	13.664		7.773	8.741	9.259		8.282	10.116	7.635
7.444	11.44	12.423	7.49	14.001		7.773	10.244	8.92		8.804	8.95	8.123
10.993	12.261	13.42	7.554	13.466		7.499	10.334	8.397		9.162	7.635	7.857
11.117	12.092	13.251	8.551	12.958		7.454	10.999	8.904		9.162	7.153	7.599
10.937	12.793	12.936	7.813	11.505		7.465	9.461	8.741		6.759	7.153	6.809
10.993	11.956	12.598	7.444	6.479		7.295	9.844	8.646		6.394	7.918	7.076
10.612	15.04	11.63	7.191	6.075		7.305	10.541	8.157		7.444	8.904	6.029
15.649	15.713	11.012	7.635	5.797		10.377	10.73	8.123		7.407	8.551	6.829
16.179	14.948	11.049	7.277	7.124		10.377	10.027	8.123		8.148	8.551	6.677
16.234	15.271	11.289	6.759	6.799		10.741	10.027	8.741		7.978	8.804	6.677
17.007	14.93	12.312	6.759	7.305		10.747	10.766	8.397		8.446	8.462	7.027
15.93	15.199	12.058	6.029	6.164		9.372	11.117	8.381		8.804	8.131	7.076
15.768	14.406	12.936	8.089	6.988		9.149	10.766	9.694		9.259	9.464	7.499
8.224	9.883	12.423	6.677	6.594		9.32	10.968	8.224		6.181	10.291	6.625
7.599	10.244	13.659	7.027	7.115		10.084	10.244	8.527		6.394	10.377	7.707
8.397	9.806	12.669	7.277	6.131		10.151	9.522	8.446		5.788	9.63	9.019
8.224	10.606	13.126	7.734	5.797		10.185	8.717	8.835		5.847	9.608	10.893
8.131	11.246	13.385	7.734	6.959		9.196	8.804	9.862		8.958	8.323	8.446
7.124	11.049	13.744	7.635	6.919		8.908	8.904	9.841		8.527	8.131	9.147
7.295	10.541	13.583	6.829	6.809		9.546	9.522	10.476		7.778	8.224	9.608
10.798	9.522	13.583	7.635	6.677		9.898	9.259	8.527		7.787	9.778	9.558
10.397	8.089	12.494	8.282	7.499		9.722	9.841	8.454		7.417	9.17	10.436
10.027	9.08	12.857	7.49	6.809		9.605	10.43	8.804		7.444	8.123	10.683
9.637	11.361	11.996	7.554	7.626		9.955	9.147	8.462		8.157	9.042	12.45
14.444	12.217	12.132	7.076	7.027		10.116	10.43	8.78		6.677	8.835	11.505
13.618	11.771	11.996	7.076	6.809		9.502	10.331	8.835		7.778	9.658	10.893
13.749	11.956	12.857	7.076	6.809		8.958	10.43	8.527		8.527	10.482	10.476
13.583	11.331	12.771	8.224	6.131		8.593	10.244	8.593		8.889	10.075	11.487
13.089	11.499	12.598	6.394	7.295		7.556	9.637	8.835		8.148	9.694	11.481
6.759	10.664	12.45	5.972	6.625		7.232	9.63	8.958		7.787	9.08	11.852
6.307	11.712	13.251	7.38	7.153		6.69	10.062	8.958		7.417	9.806	8.551
7.417	11.967	13.251	7.38	7.027		6.114	10.476	8.78		7.407	10.766	6.209
7.857	12.533	12.092	8.089	7.027		8.638	8.527	9.658		7.047	10.999	8.462
9.732	11.956	12.312	6.563	7.153		8.04	8.381	9.281		8.157	9.443	12.019
10.484	12.092	12.45	6.131	6.677		8.333	8.123	9.042		7.778	10.489	11.41
10.426	11.624	13.426	5.856	6.468		9.806	7.857	8.646		8.519	9.694	10.528
10.785	11.487	15.203	7.124	6.799		10.075	8.123	8.224		5.856	9.694	8.904
10.43	11.834	14.833	6.677	6.799		10.785	8.966	7.926		5.984	10.007	9.2
10.785	7.787	15.19	6.889	6.296		12.45	8.678	9.694		7.027	10.007	9.17
10.664	7.787	15.573	6.131	7.454		12.267	8.527	7.874		7.709	9.464	8.92
10.075	10.007	15.93	6.329	7.499		11.944	8.835	8.741		7.682	9.973	8.966
9.722	9.637	15.56	6.468	13.354		11.624	8.446	8.966		7.456	10.377	9.428
9.11	10.37	13.333	7.295	12.328		9.778	8.397	9.658		7.918	10.291	10.476
7.599	7.813	12.417	10.37	7.027		8.958	7.626	7.848		7.52	10.109	9.966
8.646	7.417	12.064	11.117	7.277		9.615	10.893	7.787		6.973	9.966	10.075
9.428	7.076	12.058	11.136	6.468		9.493	10.593	7.848		7.124	11.264	8.958
10.217	7.047	11.944	10.377	7.027		9.493	9.464	7.635		7.232	11.6	8.835
10.999	7.037	11.264	8.741	7.734		8.95	9.486	8.835		7.307	10.798	7.813
7.49	6.829	11.577	8.904	7.554		8.95	8.95	8.131		7.373	9.615	8.454
6.708	6.677	12.047	12.679	7.38		8.782	9.37	7.707		9.63	9.377	9.486
8.717	7.027	13.136	12.614	7.153		8.844	9.443	6.988		9.289	10.377	8.397
8.591	14.296	12.642	11.136	7.076		7.62	10.109	6.677		9.63	9.276	8.646
7.857	14.142	12.417	11.136	6.759		8.67	10.943	6.799		8.527	9.276	8.282
8.224	14.181	10.244	11.136	7.047		8.496	10.606	7.926		8.897	9.464	8.551
7.787	13.42	13.962	11.577	7.49		8.496	10.291	7.115		10.17	10.377	8.591
7.417	14.52	13.235	10.741	7.554		8.15	10.109	7.707		10.007	10.119	7.787
7.857	15.334	12.883	10.766	7.277		8.15	11.499	7.599		8.897	10.53	8.519
8.157	15.226	12.771	10.528	7.191		8.462	11.41	7.454		8.182	11.094	8.527
15.117	14.675	12.064	10.244	7.191		8.512	11.499	8.551		9.281	11.049	9.08
14.898	14.406	12.183	11.505	6.829		9.443	10.785	8.591		8.638	11.131	9.377
14.75	6.677	11.624	13.942	6.468		8.292	10.541	8.527		8.638	10.593	10.116
14.411	7.352	11.834	12.149	7.277		9.32	9.973	7.047		6.832	9.722	9.801
6.468	7.333	12.183	12.197	7.635		8.95	9.443	7.38		6.677	8.323	9.359
5.303	7.333	11.967	12.132	8.089		8.875	9.281	7.49		6.934	8.958	9.69
6.209	6.285	10.317	12.267	7.813		6.941	9.973	8.282		7.088	9.658	9.119
5.984	5.785	12.261	12.132	7.444		7.989	9.841	8.224		6.46	9.658	9.481
6.468	5.785	11.594	13.42	11.624		7.465	9.493	7.49		6.638	10.271	10.456
6.329	5.785	11.117	14.61	11.487		7.997	8.224	7.49		9.493	10.271	10.109
6.307	6.988	9.281	14.75	11.505		7.09	8.131	8.282		8.727	9.938	9.841
5.556	7.352	9.785	14.425	11.712		7.333	8.78	8.182		8.434	11.264	9.147
6.296	6.594	13.704	14.745	12.445		7.613	7.635	8.224		8.089	10.842	9.806
5.926	6.829	12.417	14.103	12.744		8.117	7.848	8.356		7.38	11.41	11.624
6.296	8.182	11.712	13.664	11.944		7.54	7.295	8.67		6.285	12.217	11.361
6.296	8.157	10.893	13.664	12.362		7.373	9.973	9.012		5.894	9.722	10.116
5.926	7.857	10.664	14.61	13.828		7.146	9.289	9.806		6.386	10.741	9.778
5.937	7.813	10.664	14.93	13.883		6.874	8.615	10.43		6.321	12.312	10.291
5.926	7.047	10.943	14.75	13.095		7.027	9.11	9.259		6.156	11.337	9.348
5.556	7.38	11.487	14.689	7.153		7.244	8.78	7.978		9.181	11.337	9.722
5.937	13.828	12.312	14.577	7.295		6.181	12.132	6.829		9.298	9.785	10.999
5.568	13.883	12.45	14.907	7.295		6.547	12.132	7.191		8.798	8.615	10.766
14.948	14.152	12.109	14.577	7.454		7.148	11.771	7.918		8.123	8.454	10.999
14.93	13.461	11.624	14.907	7.499		7.407	11.049	7.417		7.861	8.78	10.683
13.482	13.828	11.142	14.93	7.153		8.446	6.829	6.708		7.593	8.966	9.862
13.868	13.828	11.927	8.835	12.109		7.954	8.323	5.666		7.41	8.958	10.075
13.261	12.958	9.615	9.042	13.583		6.69	9.658	9.443		7.047	8.958	9.558
13.354	12.958	9.841	9.147	13.749		7.465	10.489	9.17		7.037	7.857	9.722
6.829	12.267	10.19	9.938	13.962		7.613	10.766	8.454		6.854	8.198	10.075
6.829	12.771	10.43	9.464	13.704		8.3	10.489	8.131		7.833	7.734	10.683
6.809	12.328	10.766	8.462	12.936		7.635	10.817	8.224		7.191	8.123	10.007
6.829	13.136	10.798	8.224	12.267		6.792	9.952	8.638		7.375	8.323	9.778
6.829	11.765	10.842	8.157	12.593		7.673	8.381	8.638		7.352	8.012	9.147
6.829	12.614	10.534	8.157	12.132		7.997	6.829	8.323		6.941	7.499	9.348
6.553	12.984	10.534	7.926	13.868		7.593	6.553	8.551		7.874	8.012	9.443
6.307	12.968	10.476	8.157	13.354		7.047	6.553	8.904		7.262	8.397	9.019
6.553	12.132	10.109	8.012	14.292		7.225	11.695	8.638		7.088	8.123	11.111
7.848	11.535	10.17	8.224	13.261		7.407	11.577	8.123		6.882	7.333	11.111
7.635	11.049	11.361	8.157	13.152		7.465	11.264			7.305	7.813	10
6.959	11.264	11.967	7.635	13.749		9.194	10.69			8.615	7.813	10.007
6.959	12.669	11.967	7.635	14.079		9.444	9.377			8.551	6.988	10.271
11.788	13.42	11.967	6.829	14.425		8.131	8.646			8.123	7.787	10.291
11.917	14.253	11.012	10.109	14.103		7.538	8.282			9.493	7.295	10.317
14.346	14.652	15.19	10.69	14.577		10.217	8.551			8.123	8.131	10.43
15.596	12.494	14.815	10.43	15.253		10.489	8.157			7.918	8.527	10.317
16.411	11.712	14.463	8.95	14.292		10.528	10.109			8.224	9.147	9.259
6.285	10.075	14.152	8.78	14.253		10.476	9.162			8.551	9.2	9.615
5.785	9.493	14.152	9.778	14.745		9.428	7.995			7.787	10.297	10.331
6.029	9.147	14.703	11.136	14.079		10.489	7.191			8.148	10.593	10.482
5.856	10.19	13.883	10.766	14.248		9.166	7.918			10.062	9.464	10.291
5.856	11.834	13.563	10.899	7.813		8.385	9.08			8.958	8.381	10.606
15.909	12.109	13.095	10.476	7.787		10.217	9.806			8.958	8.446	10.798
16.869	12.423	13.659	11.209	7.076		11.111	10.476			8.958	7.874	9.147
16.415	5.984	12.899	12.728	5.937		7.444	10.842			7.787	9.042	10.842
15.684	6.296	13.136	12.442	6.829		8.527	9.377			7.778	9.973	11.209
16.197	6.329	14.181	11.904	7.417		8.67	9.377			8.148	9.464	10.534
15.476	6.296	12.744	13.55	7.047		8.446	8.958			8.889	8.835	10.993
15.684	6.799	12.669	12.826	7.076		8.67	9.289			7.554	8.638	9.281
13.426	6.799	11.289	13.38	7.49		11.523	9.63			7.554	9.281	10.075
15.811	6.479	11.571	13.968	6.708		11.111	9.658			7.918	9.019	10.766
15.285	6.625	11.337	12.519	4.829		10.291	9.267			8.904	7.635	11.264
13.529	5.972	12.092	13.55	5.937		10.937	9.658			8.089	7.848	11.535
14.959	5.972	12.582	14.502	6.307		10.766	8.958			7.554	10.027	12.334
9.196	5.984	12.857	13.169	5.937		10.741	9.658			7.995	10.766	11.788
8.462	5.972	12.669	15.257	6.677		10.741	8.282			7.635	10.007	8.889
7.954	5.145	12.092	14.278	7.047		10.377	7.124			8.717	12.245	8.897
7.954	7.305	12.669	9.63	7.417		8.561	8.527			8.717	9.658	9.267
13.933	6.889	12.669	8.958	7.417		8.537	7.813			8.646	10.17	9.259
13.9	7.191	12.963	8.282	7.417		7.952	7.734			9.012	10.534	10.027
13.345	14.296	12.744	8.638	6.667		8.496	7.734			8.282	8.323	10.007
18.088	14.525	12.445	5.556	6.307		7.338	8.904			8.282	8.157	9.267
15.01	14.406	12.533	6.829	6.307		7.857	9.722			8.897	8.741	9.267
13.8	14.912	11.099	7.076	7.417		7.465	9.486			7.813	8.92	10.062
14.928	14.296	11.44	7.076	7.417		7.203	9.348			8.224	9.259	9.012
17.356	8.157	10.482	7.333	7.417		6.189	8.323			7.037	9.2	7.49
16.339	8.148	9.11	9.615	7.417		6.68	7.848			7.407	9.778	8.591
16.574	7.778	11.337	9.841	7.417		7.039	8.804			7.556	9.973	8.551
16.226	6.708	10.297	10.19	7.076		8.333	9.493			7.307	9.615	8.182
14.197	7.124	9.558	10.17	7.813		8.259	9.289			7.734	8.198	8.224
15.255	7.417	9.259	10.075	7.047		7.874	8.397			6.971	7.995	8.282
16.136	9.019	11.487	9.966	7.037		7.635	8.224			6.959	7.978	9.722
15.943	9.493	11.594	10.17	7.047		7.874	8.123			8.482	7.635	9.443
15.113	8.462	10.43	11.307	7.417		7.232	8.835			8.374	9.722	9.019
14.801	8.123	10.331	10.683	8.157		7.997	9.658			10.007	9.11	8.804
15.822	7.978	10.785	10.937	8.551		8.381	9.443			9.694	8.804	9.522
16.025	8.089	10.785	10.612	7.191		8.251	8.92			9.326	8.198	8.678
8.224	8.123	11.44	11.858	6.594		8.251	8.92			9.377	6.829	9.443
8.224	8.462	12.423	12.598	6.988		9.32	9.17			8.92	8.356	8.446
8.282	9.443	12.922	12.968	6.988		10.145	9.428			8.92	8.646	9.694
7.417	9.289	13.933	12.593	6.479		10.116	9.443			7.813	8.198	9.428
7.787	9.11	14.959	6.677	6.889		9.298	9.443			7.417	8.089	9.443
7.787	9.443	14.444	6.677	7.407		8.904	8.92			5.568	8.323	10.741
8.148	8.131	14.907	6.959	5.856		8.904	8.591			8.804	7.635	10
8.897	8.78	14.667	7.295	6.889		9.428	9.806			8.904	7.734	9.637
8.958	9.147	13.721	11.967	6.307		9.372	10.69			8.551	8.323	10
8.527	10.116	14.444	12.519	6.075		9.32	10.43			8.551	10.17	9.637
8.92	9.63	12.922	14.103	6.594		8.821	9.722			8.551	8.78	8.527
8.897	9.281	12.423	14.907	5.856		7.756	8.397			8.131	10.456	9.289
8.92	8.958	15.285	14.959	12.273		12.598	9.443			7.952	11.012	10.377
8.551	13.189	15.113	14.907	13.095		11.167	9.428			8.123	7.813	9.841
8.551	14.079	14.423	14.678	13.22		10.899	8.182			8.131	8.889	9.019
8.519	14.596	13.076	11.967	12.936		10.534	8.446			8.527	9.289	9.289
8.92	13.779	12.922	12.922	6.759		10.69	8.323			8.454	8.897	7.995
9.259	13.261	13.17	11.928	6.029		10.69	8.323			7.995	8.551	8.356
9.637	14.596	15.476	13.205	6.394		11.41	7.295			8.198	9.162	8.399
10.007	14.596	13.529	13.665	6.563		10.899	8.123			8.804	9.615	11.361
8.958	12.533	14.444	13.449	6.563		9.806	7.352			8.462	11.012	10.943
8.92	14.296	13.933	12.595	6.209		10.331	8.123			8.67	9.973	11.012
8.224	12.669	14.54	13.563	13.38		10.69	9.17			8.717	9.019	9.658
8.282	13.189	13.8	13.8	14.406		10.785	8.804			8.966	8.966	10.109
8.92	6.889	14.229	13.017	13.883		10.606	7.995			7.707	8.446	10.943
8.92	7.115	14.229	13.889	14.75		10.476	8.904			6.988	8.224	11.967
8.646	7.191	14.164	11.967	14.406		10.766	7.918			6.594	8.123	10.943
16.631	6.677	14.142	11.453	13.628		10.766	7.635			6.889	8.123	10.19
16.394	6.677	14.229	11.453	13.095		10.244	7.554			6.809	9.443	8.904
15.482	6.889	13.755	10.943	13.709		10.297	8.551			7.333	7.926	10.109
15.593	5.556	13.755	10.138	14.079		9.785	9.658			8.182	8.123	10.109
15.871	7.191	13.112	11.331	13.338		9.2	10.476			7.813	8.397	9.806
16.29	7.49	14.229	10.73	11.117		9.428	10.43			8.551	8.224	12.058
16.632	6.829	14.229	10.379	12.642		9.17	10.798			8.182	8.446	11.264
16.039	7.191	14.229	9.702	12.679		9.722	11.209			8.282	7.926	10.317
15.63	7.191	15.01	10.379	12.614		9.694	9.162			9.08	8.741	11.624
16.447	6.829	14.229	10.015	13.136		9.486	9.259			7.407	7.926	11.927
16.643	7.813	13.889	12.134	14.181		10.217	10.17			7.047	8.966	11.099
15.587	6.394	12.97	11.993	14.229		9.722	10			6.862	8.92	10.271
16.369	7.554	13.112	11.6	13.359		9.966	11.111			8.527	9.042	14.079
16.501	7.734	16.111	11.6	12.571		8.224	12.228			7.972	9.17	14.074
17.041	8.356	15.113	12.534	12.378		7.407	12.222			8.123	9.443	14.444
15.593	7.352	15.113	13.076	12.582		7.499	11.505			8.381	9.2	14.444
7.124	6.829	14.583	13.62	12.092		8.012	11.111			8.678	9.558	14.819
7.191	6.164	15.446	13.744	13.42		10.798	10.993			8.966	9.722	14.079
7.076	7.115	14.959	14.824	13.659		11.594	11.099			8.678	10.606	14.444
7.813	7.076	17.258	16.178	13.359		9.694	11.944			9.486	10.899	15.19
8.904	5.506	16.933	17.401	13.136		9.694	11.624			8.157	11.852	14.074
9.259	14.383	15.733	14.423	13.42		9.722	11.117			8.527	11.117	14.074
9.522	14.296	16.197	13.889	13.189		7.076	10.798			9.042	10.377	9.841
8.717	14.52	17.365	14.761	14.142		6.809	10.007			9.2	9.973	10.317
8.804	13.868	17.542	13.721	9.694		6.553	9.486			9.443	9.608	10.541
9.722	13.095	16.034	13.356	8.381		10.217	9.862			7.707	11.858	10.664
9.443	13.598	17.006	13.529	14.75		10.217	8.92			8.323	11.875	11.142
10.075	14.103	15.113	16.339	14.079		10.489	9.443			8.446	9.567	11.487
9.012	14.022	15.113	14.761	14.079		10.476	8.92			8.157	10.244	12.132
9.377	14.793	15.889	15.996	14.425		9.443	8.527			7.352	10.476	11.771
9.377	13.721	15.366	9.044	13.583		9.428	9.443			8.92	10.062	11.996
9.377	14.337	14.928	8.678	13.42		9.966	7.952			9.17	10.062	14.094
7.635	14.487	14.142	7.071	13.598		9.952	7.952			8.904	9.658	12.658
8.131	12.922	13.449	7.896	13.152		9.443	7.454			8.397	10.798	11.765
8.012	13.205	14.948	9.246	12.533		9.428	7.626			6.759	11.264	12.109
7.918	13.17	14.229	13.42	14.079		9.694	8.323			7.059	11.535	12.598
7.857	12.922	13.563	13.618	13.277		9.862	9.281			6.299	10.842	12.417
7.857	11.928	13.563	14.907	13.089		10.291	9.289			6.677	10.43	13.724
6.829	12.958	18.088	13.583	12.109		10.766	9.289			6.69	11.167	13.333
6.563	13.621	18.501	13.026	9.147		11.927	8.462			6.481	10.271	12.598
6.563	12.222	18.873	14.02	8.131		6.809	8.958			6.364	10.116	12.228
7.499	12.984	18.468	14.406	8.131		6.677	9.289			6.321	10.116	12.228
11.41	12.273	18.139	14.406	8.131		6.959	9.147			5.972	10.317	11.505
12.362	12.245	17.303	10.798	7.626		6.829	8.67			5.937	10.612	11.012
13.22	12.968	17.006	11.594	8.131		6.919	10			5.937	9.778	11.264
12.45	13.724	17.258	10.436	8.224		6.829	10.377			6.372	10.271	9.952
13.089	13.354	12.595	11.099	8.131		7.918	9.289			6.42	10.116	8.646
13.136	13.354	10.334	11.624	7.499		8.224	8.958			6.547	10.116	9.966
13.942	13.709	11.399	12.267	6.296		8.282	8.958			6.396	10.456	9.428
12.936	9.428	11.889	12.771	6.307		8.717	8.551			7.295	10.664	10.244
13.005	8.904	12.184	13.047	6.667		9.162	8.92			6.481	9.778	11.858
13.883	7.635	12.184	13.047	11.111		7.417	8.958			5.812	10.664	10.593
12.582	8.074	12.97	7.305	11.712		7.813	8.527			5.717	11.049	9.785
12.582	7.407	12.595	7.454	12.669		7.857	8.92			6.568	6.545	9.281
8.958	8.527	9.147	6.809	12.228		8.804	8.089			6.563	7.538	9.658
10.17	10.185	8.904	6.131	12.092		8.323	7.918			6.708	7.702	9.464
9.973	8.966	8.551	6.296	11.944		10.116	8.527			9.637	8.496	9.042
10.377	8.385	8.67	6.809	12.378		10.116	9.817			9.267	8.117	8.966
9.938	8.381	8.131	7.635	11.712		10.664	8.551			9.289	9.372	9.615
9.464	7.859	7.952	6.677	11.712		9.37	8.167			10.027	9.313	10.19
8.323	7.52	8.454	6.959	11.927		8.67	8.889			9.658	8.537	10.116
9.785	8.157	7.115	7.454	11.197		9.973	9.841			8.717	7.626	11.264
9.281	9.181	7.848	6.959	11.337		9.785	10.317			8.95	7.859	10.766
8.615	10.352	9.147	7.295	7.857		11.624	9.973			8.67	8.04	10.43
8.835	8.563	7.995	6.809	7.599		12.593	9.841			7.787	10.445	9.326
8.454	8.632	8.67	7.153	7.599		12.092	9.938			7.848	11.049	10.397
17.482	8.15	8.78	6.809	7.076		10.482	9.973			8.462	8.531	11.209
17.978	8.219	8.454	7.191	6.553		10.109	9.938			8.615	9.533	10.842
18.55	8.868	8.835	7.626	6.594		10.766	8.804			8.615	10.19	9.743
13.52	9.082	7.499	7.626	6.307		10.766	8.446			8.323	9.841	9.162
14.913	7.499	8.323	6.959	7.191		10.937	7.918			8.454	8.609	8.958
14.662	7.682	8.638	6.959	6.677		11.499	8.717			8.615	8.975	8.92
15.573	7.682	9.608	7.499	6.829		10.899	8.717			8.123	7.499	8.92
16.001	7.848	9.281	7.153	7.191		9.615	9.443			8.123	7.978	9.259
16.149	8.085	9.938	7.848	7.124		9.08	9.743			8.446	7.635	10.007
15.511	9.778	10.271	8.123	6.563		8.224	8.92			8.958	8.804	9.63
16.646	9.56	10.109	7.635	6.829		8.224	8.717			8.638	8.219	9.63
18.675	8.96	9.281	7.978	6.829		9.658	8.012			8.958	8.123	10.747
9.63	8.908	11.63	7.635	6.394		10.606	8.012			8.78	10.685	9.63
9.11	9.615	11.505	7.707	6.394		7.734	7.599			8.958	10.937	10.027
8.454	9.667	11.012	8.131	5.75		8.615	7.407			8.78	9.695	12.771
7.787	9.546	11.111	6.959	6.029		7.813	8.741			9.147	10.64	12.921
6.988	8.727	7.926	6.479	6.468		7.124	9.558			8.323	9.947	13.583
7.124	8.434	8.527	7.407	6.563		7.626	9.2			8.615	10.116	13.089
7.454	9.194	8.527	7.454	11.535		7.333	9.2			8.323	10.36	11.624
7.787	7.232	10.482	8.012	10.766		5.506	9.778			8.646	9.78	13.749
8.462	6.892	10.482	7.626	11.289		6.285	9.952			8.123	9.493	12.261
7.454	6.394	10.075	6.959	10.489		6.829	10.798			8.92	8.646	11.307
8.123	5.998	10.326	14.75	10.741		8.904	9.326			9.17	9.2	9.608
12.092	6.394	10.131	14.296	10.741		8.904	9.326			8.904	9.259	9.281
12.261	6.919	9.658	13.563	11.337		9.722	9.348			8.646	8.891	10.291
10.766	7.373	9.305	12.228	7.027		8.551	9.862			8.92	9.914	10.683
9.778	6.247	8.012	13.598	7.38		8.198	9.281			8.678	9.938	11.117
10.271	5.929	9.464	13.277	7.295		7.277	8.446			7.333	10.131	8.889
9.778	6.029	9.051	13.664	7.027		7.38	8.323			7.874	10.024	8.551
9.608	12.092	9.147	12.642	7.635		9.012	8.446			7.076	8.95	10.37
10.291	11.289	9.211	12.841	13.466		6.799	9.042			7.076	9.082	10.899
11.765	11.41	8.226	13.976	13.189		7.407	10.766			6.164	8.804	10.968
12.228	11.41	8.615	13.942	13.42		7.352	10.741			7.191	8.706	10.842
6.479	12.092	10.124	7.635	12.963		7.635	10.217			8.446	9.459	10.606
6.372	12.445	8.741	7.635	11.927		9.326	10.217			8.446	10.192	11.246
5.797	12.228	8.939	6.329	12.963		7.554	8.804			8.381	9.63	11.246
6.625	12.334	9.082	6.809	13.563		7.554	8.804			9.17	9.147	11.624
6.296	10.528	8.784	8.462	13.976		10.331	8.804			10.217	9.443	11.927
6.164	10.528	8.741	8.804	10.683		10.785	9.37			8.92	10.19	12.793
7.305	10.741	9.567	8.95	10.798		10.331	8.835			10.007	9.801	12.245
6.988	11.712	9.428	7.454	11.111		9.743	9.042			10.075	9.69	12.245
6.479	6.307	9.372	7.787	12.45		10.17	9.778			8.551	9.546	11.487
14.745	6.372	10.124	7.635	12.921		9.012	10.075			8.462	11.049	12.963
14.176	6.164	8.446	7.952	11.944		7.995	9.558			8.804	11.523	9.743
13.426	6.296	8.966	6.809	12.132		7.49	9.658			8.551	11.167	9.694
14.591	7.734	8.937	7.295	11.765		7.444	9.722			8.323	11.858	9.694
13.42	8.356	8.417	7.952	12.092		7.554	9.522			8.462	11.209	10.43
11.44	7.38	9.059	7.305	11.927		7.635	9.08			8.446	9.883	11.167
13.868	7.277	9.342	6.329	11.44		7.635	8.804			8.123	9.743	11.577
13.261	6.919	9.746	6.468	12.328		7.499	9.08			8.615	11.209	12.245
13.466	7.554	10.244	6.959	12.109		8.397	9.08			8.78	10.027	11.858
15.04	7.38	7.753	7.153	11.099		9.443	8.198			8.131	10.43	10.747
7.787	7.734	7.556	8.446	12.423		9.042	8.446			7.978	10.397	11.41
7.407	12.217	8.157	8.551	13.42		9.862	8.646			7.153	10.534	11.283
7.047	11.499	8.741	8.551	13.902		10.075	8.282			7.124	10.37	11.858
8.527	12.936	12.669	9.443	12.857		8.897	8.224			8.615	9.637	12.669
7.407	11.996	12.197	8.089	13.38		8.157	8.551			7.926	8.591	8.678
7.047	12.058	12.019	8.282	13.883		7.778	7.848			7.499	8.224	9.778
10.027	11.771	12.019	8.717	14.152		8.224	7.635			7.352	9.658	9.778
10.747	11.956	11.68	9.012	14.152		8.148	8.804			8.157	10.397	11.41
7.787	13.026	12.197	7.407	13.598		8.527	7.848			9.042	10.43	11.197
7.417	12.857	12.197	9.08	14.292		8.527	8.089			8.646	10.377	11.117
6.677	12.132	13.665	8.67	14.93		9.259	7.734			8.381	11.481	11.283
6.759	7.499	12.693	9.443	14.253		10.798	9.259			7.407	11.111	10.937
5.568	6.919	12.922	7.813	8.157		10.007	9.37			8.804	11.099	10.937
5.556	9.2	12.423	13.415	8.123		8.835	9.493			8.804	11.142	10.937
6.667	8.678	12.681	11.944	8.381		10.075	8.527			8.323	10.43	9.785
6.667	11.264	12.958	11.577	7.599		10.075	8.591			8.446	10.893	8.638
6.677	11.264	12.197	11.535	7.874		10.43	8.646			8.591	12.312	8.123
8.123	11.63	12.693	11.996	8.131		10.317	8.958			8.92	11.142	12.79
8.397	12.312	13.205	12.132	7.635		9.464	11.68			8.198	10.842	12.899
8.224	12.963	13.529	13.026	7.926		8.638	11.125			8.551	11.142	13.251
9.443	13.659	14.412	13.385	8.446		9.147	11.111			8.446	10.785	11.765
8.446	13.189	14.164	14.195	10.109		9.63	10.614			7.554	11.771	11.264
7.037	14.229	13.529	14.103	10.476		9.493	9.044			7.49	12.793	11.771
6.677	14.229	13.721	13.385	9.806		7.918	8.498			8.646	12.793	11.012
6.667	14.463	14.444	7.995	9.806		7.554	7.954			8.958	11.012	10.785
6.667	6.209	13.205	7.277	9.615		7.417	7.857			8.519	11.307	9.694
6.296	6.108	13.356	7.277	8.446		7.444	9.718			8.527	10.109	10.766
6.677	5.666	14.24	7.277	9.019		7.813	9.938			8.148	10.798	10.37
6.708	6.108	13.933	7.995	12.064		8.148	10.199			7.417	10.893	9.63
8.157	6.209	13.933	8.356	11.499		7.778	10.957			8.224	10.893	10
7.305	5.393	12.922	7.995	10.541		8.519	9.558				10.19	10.007
7.407	6.108	13.076	7.787	11.834		7.417	8.678				8.198	10.007
7.124	11.246	15.041	7.978	10.331		10.489	7.556				7.848	11.049
7.153	10.893	14.487	8.123	10.541		8.966	7.244				8.551	11.523
7.995	10.69	14.455	7.978	10.69		9.443	8.407				9.147	11.571
7.978	9.841	12.235	8.615	10.893		9.443	9.493				9.147	10.17
7.734	10.69	12.273	7.124	8.95		9.259	8.784				9.938	10.075
7.635	10.43	12.97	7.454	9.37		9.372	9.558				11.487	10.007
9.862	13.426	11.772	7.626	9.162		8.784	8.784				11.136	9.658
9.042	12.45	12.423	7.305	8.804		7.626	7.556				11.117	10.291
9.966	12.593	13.62	7.124	7.952		7.78	7.954				9.658	10.593
9.042	12.328	13.889	6.625	7.124		8.423	8.203				10.43	10.109
9.486	12.642	13.744	7.707	7.153		6.919	8.696				10.377	9.289
9.17	12.45	14.283	7.191	8.551		6.829	9.461				10.842	9.11
9.952	13.095	14.164	6.889	8.323		7.01	10.43				9.289	9.658
14.75	13.598	13.356	7.352	6.959		7.736	9.637				10.377	10.027
13.628	13.42	14.583	7.333	5.641		9.121	8.224				11.117	10.377
13.359	13.047	13.889	7.635	5.797		8.735	8.157				11.499	10.377
12.835	12.958	14.907	8.446	5.972		8.407	7.813				12.064	10.377
13.38	10.612	13.933	8.157	11.63		7.649	7.047				12.417	10.741
12.582	11.434	12.134	8.012	11.63		7.191	7.076				10.079	11.117
11.788	11.594	13.076	8.224	11.337		7.773	7.787				9.973	11.577
10.741	11.283	13.076	8.527	12.149		8.017	10.027				9.973	12.669
11.41	7.124	13.529	9.348	12.334		8.381	9.377				9.63	12.787
6.959	6.799	13.205	8.638	13.136		8.646	9.743				10.145	14.02
7.635	7.626	12.922	6.677	13.354		8.646	9.326				9.443	12.669
6.959	7.952	13.205	9.486	12.669		8.646	8.527				9.443	10.593
6.959	7.454	12.184	7.407	9.348		8.646	8.148				9.372	9.778
6.988	6.988	12.922	7.707	8.958		9.694	9.259				9.17	9.658
6.164	6.959	13.205	8.123	7.926		8.646	8.889				9.298	10.075
6.296	6.296	13.665	8.446	7.626		8.397	9.259				10.09	10.482
6.594	7.454	13.005	9.348	11.858		8.397	9.63				9.408	10.683
6.479	7.153	9.522	7.115	13.026		8.012	9.289				9.348	10.683
6.799	6.919	9.605	7.407	13.517		7.635	9.289				9.259	9.637
6.677	7.295	10.365	7.407	14.444		8.446	9.37				9.443	10.062
6.164	6.108	9.147	8.397	14.449		8.224	9.806				8.397	10.397
5.972	12.45	9.082	11.142	14.563		7.407	9.806				5.303	10.842
13.8	12.109	11.68	10.43	14.094		7.352	9.08				6.209	10.476
13.755	11.834	10.927	10.937	14.094		7.874	9.267				10.104	8.527
14.54	13.42	11.68	11.099	13.338		8.123	9.637				8.563	9.637
16.933	13.868	11.113	9.348	14.074		6.594	9.289				8.782	10.397
16.025	13.189	10.766	9.558	12.728		7.115	9.267				9.464	10.37
16.226	13.779	10.842	7.407	7.076		6.889	8.92				8.448	9.119
14.667	13.868	10.043	6.164	6.919		6.829	9.259				9.119	9.162
13.889	12.744	10.138	7.124	8.224		5.145	7.076				9.289	8.446
13.721	12.149	9.631	7.191	7.635		6.479	6.708				9.246	8.317
13.112	11.927	9.473	5.984	7.554		6.889	6.829				9.211	7.918
12.79	12.334	9.473	6.468	8.717		7.635	7.417				9.408	8.167
12.335	13.005	9.452	7.305	9.08		7.635	7.49				10.489	6.973
11.56	12.658	8.937	8.282	8.282		7.599	8.551				10.227	9.2
14.455	12.494	9.305	10.027	8.323		8.123	7.813				8.753	9.69
15.041	10.785	8.157	9.326	6.799		8.157	8.224				8.774	10.007
15.645	9.973	8.157	8.591	7.635		7.352	8.157				8.434	10.385
13.38	11.487	8.157	9.326	7.554		7.926	7.407				8.434	10.869
11.667	9.63	8.527	9.377	6.759		8.958	7.787				8.407	10.286
14.001	10.664	8.224	8.591	6.625		7.626	7.499				7.815	10.503
14.675	11.834	8.551	9.289	6.479		9.281	7.635				8.142	10.199
13.659	11.487	8.551	8.897	6.677		10.741	6.829				8.804	11.602
13.095	11.487	7.153	8.92	6.468		10.007	7.499				8.674	11.283
12.058	10.664	7.38	8.92	6.479		9.443	8.012				8.804	10.19
11.337	14.195	7.153	9.012	7.115		9.637	7.499				9.63	11.434
6.029	11.695	8.323	8.356	13.902		10.027	6.307				9.074	11.142
6.553	10.534	7.124	8.519	13.628		9.63	6.296				8.712	10.606
6.553	9.377	7.153	8.527	12.899		9.267	6.809				8.527	10.937
6.889	9.443	6.563	7.813	13.251		9.658	7.124				8.712	10.436
6.889	9.743	6.131	8.591	11.594		5.856					9.074	9.862
7.599	10.842	5.856	8.282	7.333		5.978					9.63	10.937
11.307	11.63	5.984	8.282	7.352		6.091					9.817	12.267
11.307	11.499	6.329	13.359	7.352		5.978					8.721	12.267
11.505	6.594	6.209	13.659	7.076		5.8					8.15	10.968
16.233	6.677	6.108	14.142	6.889		10.007					8.774	10.43
15.334	6.889	6.029	12.835	9.522		9.464					9.289	10.331
9.348	6.075	5.393	13.38	9.743		9.608					9.51	9.289
9.558	12.963	6.394	13.942	9.743		9.348					9.49	10.377
9.348	13.261	6.108	14.425	9.326		8.527					8.958	10.377
8.835	14.079	6.307	12.334	6.677		8.131					8.167	10.377
8.835	13.779	7.115	14.801	6.108		7.926					8.017	10.741
10.993	14.001	7.635	14.999	5.568		8.012					8.407	10.397
9.785	14.181	6.829	14.999	5.972		8.958					8.1	10.741
8.966	14.52	14.678	15.511	12.423		8.638					8.267	10.747
9.558	13.42	14.793	15.008	11.771		8.131					7.997	10
8.446	15.04	14.229	14.195	10.664		8.958					8.224	10.37
9.019	14.75	14.337	13.38	10.317		9.973					8.399	9.259
8.904	14.463	14.164	12.362	10.19		10.456					7.963	9.267
8.67	14.079	14.54	13.38	10.19		10.606					8.148	10.007
8.198	14.001	13.755	12.642	8.198		10.785					8.119	10.397
8.198	14.001	13.8	12.598	10.244		9.615					9.298	11.487
7.848	13.883	14.142	13.354	12.362		9.493					8.259	10.798
7.874	6.829	15.113	15.298	11.167		9.289					7.295	9.694
8.123	5.666	14.164	14.195	10.943		9.778					7.554	10.17
8.381	6.468	13.356	13.38	11.487		8.323					8.983	10.062
9.443	7.076	11.785	13.354	9.973		9.259					9.194	9.694
9.11	7.191	11.811	13.38	9.63		9.2					9.843	9.289
7.305	7.554	12.571	13.338	10.456		9.694					9.9	9.493
7.813	7.857	14.164	14.487	11.944		9.326					9.166	10.116
7.813	6.708	12.184	15.19	11.307		9.326					8.464	10.937
12.793	6.34	13.38	14.93	10.683		9.658					7.027	9.743
13.005	6.563	12.669	15.203	12.092		10.534					8.658	10.899
12.936	14.24	12.235	14.463	12.047		6.394					8.617	11.264
13.152	13.251	13.017	15.203	11.487		7.076					8.203	13.868
11.505	13.749	13.889	14.833	10.747		6.759					8.632	14.103
11.111	13.277	13.755	12.614	11.111		6.468					8.085	14.103
11.927	13.583	13.38	11.111	11.858		8.638					7.718	13.354
12.267	13.917	13.889	12.968	12.598		8.527					7.305	13.598
8.323	13.277	13.38	12.598	11.505		8.323					8.397	12.958
7.635	13.095	13.563	7.635	8.897		8.804					9.059	15.19
7.027	12.423	12.595	9.2	8.897		6.919					9.059	15.203
7.153	12.755	13.38	9.486	9.267		9.2					8.381	14.449
7.027	12.921	13.449	8.966	8.92		9.778					7.345	14.444
6.677	12.771	10.943	9.778	8.157		7.499					7.702	13.38
7.124	13.784	11.18	9.443	8.527		7.153					7.295	10.741
7.191	14.103	11.18	10.244	8.897		7.499					7.213	10.412
6.919	14.801	14.197	8.397	11.264		8.198					7.288	8.893
7.38	12.642	15.406	8.381	11.307		8.323					7.538	9.56
8.089	12.958	14.959	11.012	11.63		8.198					7.4	9.305
7.38	12.593	13.665	9.443	11.264		8.67					7.702	9.658
7.848	12.642	12.922	8.646	11.817		8.615					7.806	9.658
7.499	11.197	14.164	7.874	13.152		9.443					8.201	9.973
6.809	10.937	12.423	6.809	10.899		9.443					7.305	9.878
6.479	12.019	12.485	8.157	12.679		8.123					7.54	8.862
6.468	12.642	12.958	8.897	12.728		7.787					7.806	9.702
5.856	13.277	13.252	8.519	12.132		8.123					8.67	9.567
13.152	14.176	13.9	9.464	12.728		8.615					7.978	9.702
12.593	13.749	13.933	9.608	12.423		8.551					8.219	14.079
12.328	13.277	13.345	10.612	11.577		8.198					8.591	12.899
12.533	13.089	13.345	10.766	12.841		8.323					8.983	10.741
12.228	13.618	13.933	6.677	12.921		10.297					9.194	10.766
12.744	13.105	14.54	6.667	12.423		9.778					9.044	11.63
13.482	13.38	14.066	6.34	11.499		9.428					9.522	10.766
12.614	14.181	14.487	6.677	11.956		8.397					9.443	11.337
13.38	13.38	13.62	6.667	11.049		8.615					9.162	10.397
12.582	7.978	13.62	6.307	10.606		8.95					9.806	10.007
12.047	8.462	12.534	7.076	10.785		8.95					10.109	9.694
8.148	9.281	12.134	7.047	10.69		9.615					8.646	10.109
7.778	8.462	12.534	8.148	13.42		7.098					8.717	10.027
7.407	8.123	13.933	7.778	13.136		7.124					10.062	10.027
8.157	8.323	6.296	8.92	13.38		6.34					10.842	9.806
8.157	8.123	6.959	8.182	12.058		5.998					9.694	8.804
6.285	9.147	6.919	8.182	12.312		8.219					9.377	8.198
7.874	7.554	6.209	7.076	12.857		7.911					10.747	10.271
8.397	7.047	6.563	11.817	9.841		8.319					10.741	10.271
8.646	7.076	6.468	11.817	9.493		8.085					10.456	10.377
7.599	8.182	7.124	11.307	9.63		7.789					10.109	9.608
7.926	7.813	7.076	9.042	9.973		7.789					9.464	9.785
8.446	7.407	7.444	8.835	5.785		7.437					9.966	9.785
9.042	7.076	7.787	9.658	8.323		7.394					9.259	10.109
8.678	7.813	6.677	9.658	8.123		8.448					10.593	9.778
8.966	8.148	6.889	9.862	8.123		8.78					10.683	9.608
7.124	8.157	6.889	10.377	9.019		8.034					10.007	10.436
6.829	7.813	6.799	9.862	9.019		7.911					10.741	11.434
7.857	7.813	8.131	9.608	7.995		8.04					11.481	9.11
7.918	7.191	7.813	10.291	7.499		8.609					12.245	9.608
8.182	7.554	7.499	10.17	7.277		8.496					8.632	9.938
9.012	8.182	7.734	9.862	12.857		8.374					8.735	10.109
8.958	8.157	7.635	7.499	12.149		8.319					8.966	11.099
8.157	8.157	7.191	7.848	12.835		8.899					9.926	9.464
8.224	8.157	6.563	7.153	12.582		7.656					9.029	9.862
8.551	8.527	6.759	7.027	10.489		7.879					8.78	7.635
7.787	8.897	7.047	7.734	10.007		7.565					7.965	7.926
6.708	8.92	6.677	7.191	13.583		8.366					8.269	9.042
7.076	8.224	6.372	7.191	13.962		9.121					8.638	9.464
7.407	8.551	5.856	6.829	14.525		8.897					9.281	8.78
7.047	7.444	6.809	6.919	14.411		8.92					10.36	9.63
6.34	8.282	6.829	7.277	13.749		8.897					11.405	8.462
10.476	9.743	6.889	7.153	14.577		8.521					9.817	7.295
8.591	10.476	7.407	6.677	13.426		8.333					10.489	7.38
7.918	10.062	6.988	5.856	13.277		7.595					9.646	7.153
9.012	12.267	6.075	5.506	12.755		7.78					8.704	8.089
8.646	12.593	6.594	6.329	13.618		8.167					8.157	8.904
9.443	12.755	6.075	6.563	12.883		8.157					8.224	9.259
8.182	13.095	6.553	15.04	13.089		7.963					7.554	10.17
8.224	12.642	6.829	14.463	13.976		8.366					9.759	9.883
8.527	12.841	6.594	14.463	13.152		8.333					9.973	8.356
7.444	9.486	6.372	14.463	16.08		8.342					9.878	8.282
8.157	9.259	6.553	15.008	14.981		7.49					8.157	12.79
9.259	7.926	6.553	14.463	14.856		7.982					7.778	12.485
9.289	7.191	6.809	14.652	14.563		8.342					8.527	11.68
9.658	7.499	6.829	13.385	14.094		7.428					10.007	13.105
7.995	8.012	6.553	14.652	14.195		7.047					11.875	12.835
8.591	8.741	10.17	15.04	7.952		7.456					11.487	11.049
8.958	5.762	10.436	15.008	6.594		8.089						11.817
8.282	7.707	10.612	15.472	7.635		7.787						11.44
7.918	7.124	9.348	14.824	8.157		7.595						9.938
8.646	7.499	6.164	14.912	6.829		8.889						10.482
8.224	7.191	6.479	13.744	7.115		8.704						9.289
9.012	7.407	6.164	13.828	7.191		8.148						9.883
9.267	13.38	6.164	13.704	11.765		7.593						10.244
8.889	13.942	6.075	13.277	10.937		8.551						8.92
8.182	14.425	6.296	12.883	10.937		8.889						9.267
8.148	13.883	9.147	12.669	11.817		9.51						9.267
9.267	13.917	12.485	12.217	12.261		9.305						9.259
8.131	13.598	13.922	13.297	11.283		8.741						8.889
8.638	13.598	13.17	14.463	6.809		8.282						9.289
7.926	12.921	11.68	14.652	7.191		8.958						10.075
9.348	11.099	12.79	14.652	7.499		9.759						9.615
8.224	10.798	12.681	15.008	6.809		10.385						8.92
8.835	10.993	16.997	13.942	7.295		9.444						8.148
9.259	11.049	16.574	14.296	7.295		9.502						11.996
8.454	7.554	16.574	14.055	11.487		9.403						10.798
8.131	7.49	17.933	14.296	11.852		9.558						10.397
16.563	6.394	16.452	13.838	11.852		10.075						10.476
16.584	5.238	15.909	14.833	11.852		8.784						8.646
15.909	6.209	14.709	14.079	11.481		9.059						9.377
14.745	7.277	15.255	14.094	10.747		8.821						9.162
14.93	5.972	14.614	14.152	11.481		9.044						12.092
13.962	5.506	13.989	14.152	11.111		9.581						11.927
12.921	5.303	14.724	14.563	11.481		8.966						10.993
7.635	5.393	15.092	14.981	8.224		9.042						10.593
8.157	6.594	15.645	14.675	8.282		9.372						9.973
8.397	6.307	15.645	15.04	8.224		9.862						9.259
8.646	6.594	15.092	13.461	7.554		9.704						9.778
8.678	6.594	15.595	13.047	7.857		9.966						9.348
7.599	6.285	15	13.047	7.076		7.449						9.778
8.157	7.926	15.01	12.679	6.708		7.911						9.658
8.123	6.372	15.01	10.43	6.759		8.423						10.062
8.123	6.889	16.75	14.195	7.047		9.464						10.007
7.874	6.829	15.595	14.745	7.047		10.131						9.637
8.381	5.785	15	14.675	8.157		9.63						10.007
7.352	5.506	13.889	14.675	8.897		9.267						9.658
7.333	6.307	13.517	14.981	9.637		9.259						10.377
7.926	6.553	12.335	14.889	8.897		8.897						10.747
12.728	6.594	12.335	14.745	7.047		7.778						10.007
12.312	6.594	12.273	13.588	7.787		7.407						12.642
12.494	6.307	12.778	13.126	7.407		11.136						12.728
14.61	6.307	12.273	12.771	7.037		10.027						12.245
15.405	6.594	12.886	13.026	7.047		10.007						12.614
15.253	14.75	12.886	12.217	6.829		10.646						14.094
14.689	13.942	12.886	12.312	7.352		10.489						15.257
14.689	12.445	12.273	13.709	7.076		10.476						14.52
15.113	12.533	13.437	13.482	6.829		10.352						12.642
14.948	9.486	12.79	13.779	7.599		10.672						11.904
14.675	8.397	13.933	12.593	7.076		10.75						8.678
14.703	10.244	12.273	12.228	7.333		10.932						9.694
14.229	9.694	11.167	12.593	7.333		8.561						8.966
14.181	11.337	12.886	12.968	7.076		8.417						10.785
14.425	10.297	13.437	17.348	9.042		8.561						10.798
14.229	10.528	13.38	16.993	8.397		9.042						10.19
14.75	11.571	12.826	14.824	7.076		8.545						9.37
14.815	11.571	11.719	14.164	7.076		8.862						10.541
14.463	12.378	12.222	13.297	8.381		8.333						10.541
14.75	12.058	12.273	13.659	9.17		7.778						11.142
14.985	6.563	12.826	13.659	7.874		7.997						10.893
14.142	7.978	12.79	13.947	7.635		7.465						10.331
14.181	6.809	12.79	12.217	7.599		7.78						8.966
12.899	6.131	14.455	12.936	8.95		8.167						8.966
15.239	6.468	13.9	12.936	8.67		8.342						9.443
14.745	7.626	13.9	13.659	8.123		8.706						10.766
14.75	7.295	13.38	13.942	12.593		8.148						10.999
14.296	6.164	12.826	13.461	12.963		8.342						11.264
14.229	13.828	12.886	13.297	13.338		7.232						10.999
8.454	13.917	12.273	13.482	13.709		7.972						8.198
8.123	14.61	13.933	12.771	13.354		7.787						8.67
8.454	13.426	14.54	13.947	13.338		7.059						9.37
8.123	14.103	14.487	12.45	14.815		7.428						10.43
7.787	15.081	13.933	11.765	14.815		8.201						10.798
7.277	13.749	14.487	11.434	14.444		8.157						10.993
7.635	13.828	13.9	11.307	13.704		7.595						11.117
7.277	12.936	13.38	10.993	13.338		7.037						11.624
7.191	12.423	14.455	9.973	11.535		6.669						12.019
7.027		12.826	10.17	10.297		7.039						11.117
7.027		12.273	10.436	8.966		6.481						11.505
7.027		11.111	10.291	6.889		7.225						12.273
7.047		13.017	10.291	7.499		9.194						12.642
7.047		13.8	10.612	9.348		9.359						13.38
6.708		11.785	9.608	10.993		9.11						9.2
7.076		11.889	10.456	10.893		9.031						10.007
8.958		11.399	10.271	12.328		8.615						10.817
10.57		9.558	6.959	12.092		7.868						11.111
10.015		9.891	7.295	11.765		9.464						11.571
10.614		9.558	7.295	12.132		8.48						10.43
8.906		9.891	6.329	12.771		7.879						11.049
8.498		9.718	7.952	12.958		7.787						10.664
9.044		10.244	7.626	12.963		8.889						9.259
8.352		12.335	8.638	12.899		8.889						9.37
7.244		11.719	7.417	13.136		8.897						9.08
8.131		13.563	7.787	13.105		8.704						9.08
8.131		15.792	7.047	13.095		8.704						9.63
7.952		15.733	7.444	13.42		8.519						10.271
8.323		14.928	6.307	12.835		8.333						10.436
8.78		16.897	10.331	13.105		8.835						10.747
11.197		16.499	9.443	12.835		8.78						10.007
10.993		16.897	9.08	11.289		9.051						10.747
10.612		16.897	9.443	12.058		8.706						10.747
10.17		16.897	12.312	12.149		8.958						9.259
9.348		18.071	11.967	12.019		9.372						8.897
7.407		18.873	11.712	12.334		8.875						8.897
7.787		17.717	11.834	11.111		8.276						8.92
6.667		18.856	12.132	11.505		7.859						9.267
5.926		20.428	12.771	7.926		7.407						10.007
5.926		11.453	12.132	7.191		7.673						9.658
5.926		10.73	11.712	8.646		8.319						10.766
6.296		11.453	11.049	9.658		8.356						10.798
6.296		11.68	11.956	7.407		7.874						10.331
6.667		11.18	13.947	7.499		7.753						9.973
6.296		11.18	12.936	8.123		8.537						10.528
6.307		12.184	13.235	7.626		8.591						10.741
6.307		10.957	13.588	7.978		8.282						10.817
5.185		11.719	13.704	8.123		8.356						10.291
6.296		11.68	12.132	7.454		9.289						10.291
5.937		14.614	12.217	7.626		9.377						9.658
9.608		11.876	14.856	8.123		8.224						11.571
9.348		12.235	14.819	8.131		9.281						10.244
9.147		14.412	13.354	7.952		7.978						10.317
6.479		14.022	13.784	13.563		8.282						10.606
6.677		14.667	14.118	12.963		8.323						12.378
7.115		14.761	13.828	13.189		7.978						11.63
8.123		13.933	14.856	13.251		9.443						11.712
8.462		13.721	14.311	13.047		8.224						12.092
9.289		14.412	14.981	12.744		8.527						12.593
7.926		11.68	14.93	14.079		8.182						9.147
6.553		11.967	13.152	14.449		7.813						9.11
6.164		13.449	12.312	14.856		7.444						10.482
12.921		13.62	12.582	13.828		7.787						10.993
12.755		14.283	11.927	14.819		7.417						11.505
12.261		15.092	11.944	15.185		8.148						11.712
11.099		15.595	12.267	15.185		8.889						11.264
5.856		15.164	13.426	14.815		9.259						11.111
6.029		15.565	13.828	13.942		8.717						10.271
5.653		15.556	14.93	12.899		8.958						11.624
6.553		10.109	13.917	12.614		9.443						12.533
7.352		9.259	12.728	12.058		10.109						13.482
7.076		8.966	13.784	8.741		9.694						10.205
6.307		9.558	13.517	8.958		7.813						10.252
6.029		9.259	14.248	7.626		8.527						10.484
6.594		9.558	13.883	6.625		9.281						9.973
6.372		8.123	14.248	8.157		9.778						10.385
5.856		9.281	13.883	10.291		8.323						9.305
6.029		9.658	13.415	8.958		8.123						9.806
6.829		10.17	14.103	10.436		10.489						9.973
6.889		9.348	13.126	11.117		10.297						9.289
6.029		10.17	12.417	6.667		8.646						9.37
6.594		9.147	12.183	7.037		7.707
6.307		7.813	12.576	6.677		7.787
5.762		7.813	11.712	6.677		10.062
6.829		7.554	11.695	6.667		9.63
6.075		8.591	12.857	6.296		10.062
6.307		8.157	12.883	6.667		8.323
6.307		8.224	11.956	7.778		9.11
6.553		9.326	12.883	8.551		8.78
6.075		8.958	11.956	12.312		8.123
6.372		8.148	12.217	13.026		8.78
6.307		8.92	12.494	13.026		9.042
7.076		8.551	11.771	13.235		8.904
6.829		8.551	7.076	12.936		9.493
5.653		8.527	8.123	13.704		8.519
6.468		8.157	7.635	14.103		8.897
6.108		8.527	7.635	10.528		9.259
6.329		8.527	6.809	9.558		9.63
7.734		8.519	7.874	8.958		10
7.027		8.527	7.707	8.95		10.027
6.329		8.92	7.407	8.78		8.897
6.468		8.519	7.707	7.499		9.326
6.34		8.527	7.407	6.988		8.92
6.563		8.157	7.499	6.677		8.551
5.303		8.92	7.926	6.829		9.694
5.984		8.182	6.809	8.131		8.958
5.984		8.527	7.333	9.17		11.535
6.809		7.778	8.527	9.17		11.111
9.63		8.551	7.857	9.443		9.952
10.436		8.157	7.444	9.694		7.978
10.612		8.889	8.591	10.217		8.123
10.436		8.157	7.918	10.489		9.147
10.436		8.157	8.182	10.116		8.95
5.972		7.813	7.778	10.456		8.519
6.809		9.267	8.519	10.271		8.527
7.787		7.778	8.551	10.943		9.443
7.952		7.191	12.771	11.927		10.541
7.848		7.076	12.593	11.099		9.63
7.295		6.708	12.423	10.993		8.638
7.635		6.394	11.967	10.766		8.615
7.38		6.829	11.307	10.482		7.707
8.638		6.108	12.614	14.487		10.476
8.462		6.34	12.605	13.152		10.798
7.124		6.677	12.037	13.466		10.534
6.329		6.029	11.858	13.563		10.331
6.625		6.468	7.444	14.487		10.968
6.329		6.34	6.677	12.771		9.817
7.027		6.296	7.047	13.277		9.11
6.329		7.277	7.047	14.103		8.551
6.677		7.027	7.076	14.61		8.089
6.468		7.38	7.047	13.047		7.702
7.295		6.677	7.417	13.583		7.307
7.124		6.677	7.407	14.425		6.914
10.798		6.799	7.037	14.577		6.862
9.348		6.625	15	12.841		7.26
7.115		6.988	14.889	15.117		7.047
7.076		5.972	15.226	15.511		7.037
7.115		6.625	15.298	15.822		7.222
7.874		6.809	14.675	13.047		8.889
7.599		6.296	13.947	11.63		10.187
7.076		6.164	14.614	11.41		10.766
8.381		6.329	14.463	13.354		10.227
6.372		6.677	14.856	11.927		10.635
8.123		6.563	7.635	12.312		10.614
7.707		6.329	7.499	11.434		10.027
7.191		6.563	7.635	12.312		10.372
7.352		6.209	8.78	11.283		10.94
7.857		6.563	8.551	10.69		7.997
7.874		5.984	8.356	11.858		8.276
8.397		6.677	8.356	12.883		8.136
7.635		6.677	8.282	12.883		8.561
6.829		6.108	8.182	13.235		7.989
6.809		6.209	8.958	12.417		7.071
6.553		6.329	9.37	14.176		7.989
7.076		6.329	9.147	12.793		9.209
7.115		12.826	12.378	12.533		8.908
7.076		12.886	13.189	14.118		8.67
7.599		12.335	12.533	13.749		8.219
7.295		11.785	12.614	13.38		7.635
6.563		10.614	13.047	13.354		7.702
6.919		9.51	12.378	13.724		9.446
6.919		11.785	13.152	13.354		9.646
6.563		11.876	12.267	12.679		8.712
12.936		11.876	11.41	10.766		9.267
13.026		13.205	12.841	11.535		10.244
12.787		13.517	12.328	8.462		9.259
12.417		13.076	11.765	7.787		9.773
11.956		13.205	10.482	7.635		9.926
12.312		11.235	8.78	8.446		10.024
12.312		11.876	8.78	8.446		9.49
7.499		11.453	8.638	9.019		8.267
7.295		12.273	12.378	10.116		7.613
7.952		12.423	11.858	14.411		7.911
7.787		13.62	11.049	13.089		7.911
7.295		15.164	10.993	13.251		8.496
6.988		15.909	10.993	13.277		7.682
7.305		16.574	10.798	12.45		8.889
8.462		15.645	11.44	12.669		8.551
7.787		15.909	10.766	12.058		8.937
15.226		15.645	11.142	12.312		8.958
15.476		12.97	13.749	12.273		9.709
15.239		12.235	13.251	12.728		8.561
15.476		11.811	13.005	12.642		8.891
14.406		13.38	13.618	13.152		8.891
14.652		12.184	12.312	13.828		9.926
14.652		13.017	12.883	13.415		10.334
15.226		12.235	13.005	13.047		11.302
13.917		9.044	12.936	13.095		11.37
14.055		9.461	12.771	12.642		10.838
13.764		15	13.297	12.092		8.706
14.411		14.455	13.659	11.307		9.305
13.764		14.444	13.659	10.943		9.17
13.618		10.943	13.297	13.659		7.599
7.027		9.844	12.787	11.996		9.042
7.153		10.73	12.058	7.115		9.32
8.198		13.076	11.858	6.889		9.722
7.277		12.669	11.111	7.707		9.029
7.499		14.283	11.858	8.157		8.615
7.734		15.802	11.136	7.635		8.04
7.635		16.178	10.377	6.809		8.282
6.677		16.178	7.787	6.829		8.537
6.296		15.645	8.519	7.076		9.276
7.027		14.583	9.259	7.352		10.321
5.856		14.583	8.519	6.029		10.747
6.386		14.055	8.157	6.553		7.649
6.625		13.38	7.778	11.875		7.736
6.625		13.8	8.157	11.505		6.892
6.296		13.449	7.417	11.136		8.96
6.296		13.8	7.787	11.904		8.735
6.299		14.54	7.417	12.245		9.289
5.744		14.164	8.148	12.679		9.136
4.889		15.092	11.858	14.463		8.727
5.963		15.496	12.533	13.724		9.289
5.571		14.824	13.126	13.01		9.194
7.295		15.595	14.875	13.047		8.615
6.677		16.149	12.936	12.728		9.56
5.653		11.6	13.235	12.728		7.965
7.295		9.51	12.936	12.728		7.191
7.295		10.541	11.858	12.598		11.18
7.626		9.702	11.695	13.338		10.187
11.944		11.069	10.534	12.787		9.973
10.943		9.844	10.606	12.228		10.267
11.283		10.915	9.883	11.487		9.181
11.817		10.214	11.246	11.487		8.448
12.328		9.493	9.326	11.505		11.001
10.683		10.244	9.162	11.875		10.787
11.117		10.915	8.224	11.852		10.385
11.505		10.015	8.717	12.968		10.297
11.505		9.702	7.995	13.704		10.64
14.152		10.244	7.554	12.968		11.026
13.359		10.379	8.356	12.963		10.838
13.359		9.493	9.522	13.354		10.85
8.804		10.943	8.089	13.338		7.879
8.615		10.214	10.43	12.968		10.205
12.755		10.214	10.69	13.333		9.806
12.921		9.702	10.606	12.598		9.883
12.423		10.379	11.264	11.858		7.052
13.136		13.345	11.41	9.348		7.295
12.598		13.9	12.423	8.527		7.394
12.793		13.889	11.499	9.778		7.153
12.593		13.889	7.124	9.17		7.62
12.883		13.9	6.919	8.397		8.131
6.594		13.345	7.635	12.899		7.813
5.556		12.423	7.918	12.669		8.397
5.506		12.235	7.813	12.445		9.952
4.829		12.335	8.224	12.092		9.2
5.238		12.826	7.554	12.963		7.911
6.553		11.44	7.787	12.328		7.01
4.714		11.719	7.295	13.152		6.981
5.556		11.928	7.153	12.328		6.794
5.264		11.44	7.787	12.328		6.832
5.264		11.249	7.305	12.45		6.829
4.983		11.249	7.857	11.264		8.391
6.029		10.957	8.446	13.38		8.259
5.342		15.723	8.446	12.582		8.844
12.273		15.113	9.2	13.047		8.391
12.228		15.01	13.235	13.047		8.203
12.245		16.339	12.936	12.835		8.203
12.222		16.111	12.417	12.835		8.798
13.354		15.01	13.426	13.105		7.682
6.296		14.455	14.103	7.978		7.326
6.667		14.455	13.828	7.995		7.373
5.926		14.487	13.426	7.635		10.131
5.185		13.9	13.354	7.124		10.022
6.296		13.9	13.744	12.494		10.205
6.296		15.041	13.838	12.132		9.883
5.926		13.989	13.297	12.494		8.939
6.625		13.989	14.103	13.22		8.407
6.479		12.826	14.248	13.883		7.736
6.479		14.283	12.771	12.787		7.554
6.296		11.785	12.132	13.461		7.593
12.445		12.886	13.251	14.152		7.281
11.63		13.437	13.261	11.289		6.872
12.958		12.335	13.189	11.012		6.288
12.328		13.205	14.195	11.41		6.618
12.744		10.244	13.152	11.712		6.829
12.45		11.235	13.517	11.712		7.155
11.624		12.335	13.744	14.152		7.773
12.598		11.235	13.22	13.628		8.1
11.307		10.244	14.292	12.571		8.175
11.594		11.249	13.749	7.037		8.615
12.132		14.487	13.976	7.787		8.908
11.099		14.229	13.749	6.708		8.904
11.41		13.017	14.079	6.708		9.313
10.482		13.112	13.749	6.708		10.49
5.556		13.38	13.922	6.677		11.302
5.937		14.583	13.749	6.307		10.317
6.667		14.164	10.798	5.937		10.379
5.926		15.654	10.43	6.677		10.43
5.926		14.907	9.522	6.296		10.331
5.972		14.164	10.244	7.444		9.437
5.556		14.959	14.614	7.047		9.746
5.605		15.645	13.828	13.821		8.852
5.926		15.285	11.904	13.594		8.939
6.296		15.366	11.264	12.296		8.579
13.105		14.583	11.167	14.583		7.52
11.535		12.485	11.136	15.11		5.952
11.788		12.184	10.842	14.296		6.114
12.334		10.214	10.43	13.942		8.167
13.189		10.999	10.43	13.765		9.121
11.811		11.399	8.224	13.534		8.335
12.669		11.785	7.076	14.055		8.891
12.092		9.829	6.307	13.765		9.082
12.149		12.335	6.307	10.614		8.835
12.092		12.335	6.708	10.387		8.835
6.677		11.876	12.245	9.408		9.091
6.34		13.437	12.984	9.031		8.727
6.307		13.933	12.614	8.844		8.374
6.296		14.444	11.944	8.446		8.551
6.296		16.111	11.904	8.67		8.323
6.296		15.556	12.228	8.609		9.716
6.667		12.958	12.222	7.373		9.646
6.307		14.412	12.598	7.813		10.377
5.926		13.721	6.988	7.407		10.187
5.926		13.744	7.707	6.832		10
12.222		13.744	7.926	6.892		10.187
11.875		14.761	6.829	6.638		10.079
13.333		14.667	8.123	7.153		9.567
13.38		15.285	6.988	6.862		9.342
12.614		14.24	7.926	6.667		9.35
13.01		14.24	7.635	5.744		10.024
11.505		14.24	14.61	5.571		10.331
12.245		14.24	13.354	5.641		9.806
12.614		13.205	12.958	5.744		10.252
11.858		11.967	13.664	5.917		10.646
12.273		13.529	14.103	6.677		10.69
11.852		12.134	14.292	13.397		10.244
10.741		12.534	14.103	12.735		9.806
11.117		13.076	13.089	11.788		8.434
11.111		12.669	13.922	11.951		7.789
10.741		11.876	14.383	9.044		8.034
11.111		12.134	14.176	8.434		8.282
10.741		12.335	15.239	8.356		8.201
10.747		13.62	14.61	8.537		7.465
10.741		13.989	9.019	11.505		7.911
11.858		13.989	9.289	12.228		7.602
11.487		12.669	9.37	11.927		8.117
12.228		7.874	10.075	12.744		7.868
11.858		8.123	11.944	13.447		8.368
12.312		6.625	12.728	13.309		8.531
12.614		6.988	10.766	12.863		8.696
5.568		7.295	7.027	13.336		8.04
5.926		7.813	6.563	13.625		8.269
5.926		7.454	6.108	13.417		9.259
5.926		7.124	6.468	13.583		9.2
5.926		7.454	6.468	13.42		8.269
5.926		7.305	7.38	13.583		8.123
5.568		6.959	7.995	13.764		8.136
5.937		7.124	7.554	8.937		8.417
6.468		7.499	7.153	9.104		9.631
6.468		7.027	8.356	8.712		13.828
6.131		7.813	7.734	8.434		13.962
5.984		6.799	6.919	9.012		11.487
5.984		6.625	7.153	9.326		10.798
6.131		6.479	6.394	8.906		11.142
5.984		6.988	6.919	13.493		11.834
6.131		6.988	7.027	13.335		12.417
4.969		7.417	6.394	12.507		13.354
5.653		7.076	6.829	10.271		13.942
6.372		7.047	7.499	11.44		13.136
6.296		6.708	8.198	11.624		13.005
6.131		6.677	8.089	12.064		12.598
6.131		7.417	6.677	13.149		12.45
7.305		6.889	7.38	11.865		12.936
7.305		6.029	13.136	11.904		9.658
6.625		7.635	12.614	11.76		9.694
7.124		7.599	12.582	12.475		9.694
6.829		7.857	6.677	13.305		10.109
6.799		7.848	6.677	13.047		9.49
7.857		7.499	6.809	12.728		9.162
7.333		6.809	6.131	13.784		8.717
6.809		6.959	7.027	13.883		8.96
6.029		7.635	6.809	14.195		9.481
6.029		7.352	6.468	13.461		8.446
5.785		7.191	6.329	14.152		8.219
6.285		7.926	6.829	14.248		8.904
6.029		7.707	7.352	13.005		8.356
6.075		8.638	6.829	12.267		9.119
6.285		7.787	6.307	12.109		9.261
6.829		6.667	6.307	11.765		9.012
7.076		6.307	7.874	12.261		8.434
6.829		7.037	8.123	11.142		8.04
5.785		6.307	8.397	11.624		7.954
7.333		7.407	7.454	10.766		7.191
7.874		7.407	7.499	10.606		8.92
8.157		6.677	7.499	10.109		8.774
11.834		6.296	6.959	9.785		9.166
10.664		6.296	7.635	8.95		8.561
11.249		6.667	6.809	9.778		9.259
11.314		7.635	7.635	9.464		9.502
11.076		6.677	6.959	10.456		8.259
10.365		6.307	6.625	9.658		8.551
10.456		6.479	6.799	10.109		9.259
11.853		6.799	6.959	10.482		9.667
11.927		7.153	7.305	13.828		8.939
5.556		6.296	9.658	13.297		8.68
4.815		7.295	9.326	13.22		8.579
4.63		7.153	8.182	13.095		7.911
5		7.787	9.658	12.658		8.399
5.014		6.959	11.505	13.482		8.759
5.185		7.295	11.904	12.883		8.219
3.889		6.468	11.875	12.658		8.782
4.275		7.153	13.415	12.109		9.029
4.448		7.124	13.095	12.109		9.452
5.188		13.333	7.874	12.533		9.637
5.014		13.345	7.115	11.624		9.408
4.633		13.889	7.352	11.967		9.194
5.188		13.9	7.407	14.079		9.56
5.374		15.01	7.599	13.089		9.08
13.415		13.9	6.594	12.921		9.226
11.577		13.345	9.966	13.235		8.983
11.167		13.345	8.157	12.883		6.481
11.577		12.79	8.012	13.089		5.669
13.779		13.333	7.874	13.251		6.481
13.563		13.9	7.333	13.962		6.889
14.383		13.9	7.635	13.251		8.068
13.42		13.345	8.462	13.917		8.226
13.261		13.333	7.635	12.092		8.551
13.563		13.345	8.804	11.788		8.182
13.152		12.778	9.019	11.264		8.617
11.63		12.778	8.904	12.047		8.352
10.377		13.345	8.462	11.012		7.41
10.766		12.778	7.848	14.425		6.492
10.007		13.9	7.848	15.573		6.34
10.007		15.654	7.995	14.176		8.897
9.862		12.958	8.089	14.296		9.289
10.766		12.681	8.282	14.306		9.473
9.862		11.453	8.446	13.235		9.631
14.577		12.485	8.356	13.126		9.444
13.917		12.595	7.499	7.995		6.667
13.354		13.112	7.499	8.282		6.854
13.089		13.563	7.499	7.918		6.854
14.787		14.959	8.012	7.918		6.854
13.126		15.918	7.305	7.554		6.862
12.064		12.826	9.2	7.857		6.792
11.246		13.38	9.486	7.444		7.098
6.809		13.345	9.348	7.918		7.465
6.108		13.9	9.658	10.489		6.799
6.677		13.437	11.111	10.817		6.468
6.209		13.933	11.41	11.41		6.625
6.029		13.38	11.41	11.307		8.317
6.029		14.54	12.679	10.993		7.412
6.468		15.164	12.273	14.787		7.629
5.666		14.487	13.095	15.239		6.677
6.468		16.197	12.058	13.749		6.973
13.482		16.149	12.936	13.089		6.829
13.588		16.264	10.937	13.583		7.465
13.005		16.814	12.423	13.917		8.1
13.026		16.704	12.593	10.489		8.68
11.967		13.112	12.963	10.999		8.136
11.6		14.197	12.598	10.244		8.537
11.695		14.583	11.44	10.244		8.983
11.858		14.583	11.817	10.217		8.646
6.468		14.583	11.44	10.489		8.498
6.919		15.733	11.197	12.936		8.958
6.394		15.113	12.445	12.576		6.919
6.34		12.019	11.63	12.857		6.334
5.937		12.423	14.079	11.858		6.794
6.677		13.437	12.092	11.41		7.556
6.468		13.17	11.927	11.499		8.226
6.468		11.44	11.765	13.005		8.269
6.468		12.79	12.267	12.417		8.446
6.563		13.8	11.765	13.297		7.997
6.829		11.719	12.921	14.02		8.224
6.563		12.235	12.958	15.04		7.787
6.468		13.38	12.642	14.652		7.997
11.012		13.345	12.019	13.126		9.662
11.967		15.01	10.109	13.235		9.567
13.583		15.556	8.323	12.793		9.162
11.361		15.041	12.378	11.834		9.481
10.69		15.556	13.563	13.354		7.673
9.493		16.121	11.817	13.704		8.251
11.487		15.01	11.771	14.406		7.702
12.755		13.755	10.798	14.912		6.731
12.958		12.184	12.669	12.312		7.989
14.103		12.669	11.712	12.494		8.3
13.095		12.335	11.197	12.936		8.3
13.277		12.235	11.307	13.126		8.966
5.159		12.019	13.38	15.226		9.044
6.479		11.889	12.984	14.487		9.259
5.797		12.235	12.222	14.079		9.259
7.124		13.017	13.709	14.463		9
6.988		12.335	13.517	15.185		10.798
8.835		13.252	14.296	14.819		9.658
7.813		13.252	14.406	14.094		8.735
7.813		13.8	14.487	14.094		8.527
8.454		13.38	14.079	13.354		7.148
9.289		14.54	14.449	13.709		11.094
7.115		15.792	15.253	13.709		12.009
7.707		13.563	13.976	14.463		12.009
8.012		15.113	14.103	14.444		13.118
7.499		15.01	14.253	13.338		12.474
6.889		14.583	10.489	13.724		7.262
6.889		13.933	10.17	13.095		7.499
7.787		13.989	8.123	12.984		6.568
7.813		13.345	10.007	13.01		7.815
7.778		13.252	10.297	13.01		7.813
7.037		14.678	12.533	13.709		8.617
8.519		14.487	12.132	11.858		8.852
7.787		14.197	7.295	12.222		8.259
8.157		14.959	7.499	13.704		8.446
7.787		14.948	6.468	13.333		8.829
8.182		11.027	6.799	13.333		8.625
13.126		11.027	6.677	14.079		8.446
12.312		11.785	6.479	13.784		8.446
11.264		11.399	6.959	14.094		8.774
10.17		9.829	6.677	13.047		7.736
9.443		14.583	6.468	12.058		8.464
11.63		15.113	6.809	12.494		9.08
12.857		13.38	6.296	13.38		9.166
11.6		13.517	13.962	13.095		10.372
13.354		13.9	14.591	14.824		9.444
12.958		13.889	13.828	14.383		9.091
12.642		15.446	13.089	15.298		8.224
12.642		16.197	13.426	15.965		10.659
11.788		16.025	13.583	16.08		11.351
13.659		15.436	14.61	12.963		11.703
13.354		17.231	14.907	12.899		11.114
13.261		17.042	16.08	13.359		9.326
12.669		18.626	14.248	13.297		10.484
11.811		17.401	12.582	11.771		10.252
11.788		15.496	15.454	12.576		10.785
10.741		16.452	13.105	12.064		5.744
12.79		15.713	12.744	12.312		5.472
13.16		12.886	13.42	12.883
12.42		14.455	13.976	13.235
12.409		10.015	12.744	13.136
11.298		10.943	12.273	12.614
10.927		10.686	11.505	14.079
12.038		9.938	11.505	13.333
11.298		9.938	10.747	13.333
11.197		10.482	11.167	13.333
10.593		10.686	10.747	13.724
5.556		9.444	10.766	12.984
6.307		9.196	11.505	12.968
7.047		10.787	11.136	11.834
7.047		11.453	11.858	11.246
7.407		10.915	10.397	11.771
7.037		9.162	11.167	12.245
7.047		15.645	10.798	12.883
6.677		12.97	7.076	11.283
6.667		10.062	6.667	14.745
6.296		11.719	7.191	14.487
6.667		10.686	8.157	14.248
7.417		9.444	8.551	14.52
13.922		10.015	8.157	14.118
14.425		9.044	7.787	13.784
14.61		7.191	7.076	14.833
14.689		6.829	7.407	15.226
14.449		6.394	6.667	13.354
13.704		6.394	7.787	13.354
14.079		6.829	8.157	12.328
14.079		7.191	15.347	13.868
15.203		6.468	12.921	11.624
15.595		6.468	12.183	11.289
14.833		6.759	11.834	9.348
14.074		6.468	12.936	8.446
13.724		6.468	13.354	10.377
14.463		6.108	12.968	10.297
14.449		6.988	12.222	9.966
7.115		6.799	11.875	9.952
7.191		7.191	12.593	8.157
7.115		7.076	11.117	8.012
6.809		7.076	11.535	7.635
7.191		7.352	12.273	6.889
6.889		7.333	7.115	5.856
6.075		7.037	7.599	6.307
6.988		7.047	7.599	7.333
6.889		7.037	5.506	7.352
8.157		7.047	7.874	8.958
7.499		6.296	6.809	8.131
7.191		6.667	6.829	7.848
6.988		7.037	7.115	6.919
7.407		7.037	7.115	5.856
7.626		6.677	7.115	6.468
8.131		6.708	6.553	5.393
7.124		7.047	10.741	5.506
6.164		7.076	12.857	13.482
6.625		6.799	12.092	13.026
6.799		7.191	11.63	13.764
6.988		7.305	12.582	14.103
5.972		8.131	12.092	13.42
6.677		7.115	8.958	13.235
7.626		6.307	8.462	12.835
7.305		5.972	12.058	12.835
6.677		6.889	12.312	13.628
6.677		6.889	12.273	14.181
6.164		7.191	12.058	14.948
6.988		7.191	12.273	11.307
6.296		6.594	13.095	12.771
6.479		7.499	13.354	12.109
7.499		9.012	14.152	11.834
7.191		9.012	12.642	11.246
7.191		9.443	12.787	11.6
7.499		9.443	12.857	11.41
7.191		9.443	13.838	11.712
7.191		8.282	11.142	9.938
7.626		9.443	13.047	9.778
7.707		10.062	12.533	9.973
6.075		13.989	11.117	13.047
6.677		14.54	10.17	12.598
7.124		13.989	10.798	15.131
6.296		13.989	8.67	14.93
6.164		14.164	7.305	13.618
6.799		13.205	7.499	13.38
7.499		13.205	6.988	13.917
6.372		13.205	7.153	12.593
7.191		13.076	12.245	11.944
8.224		12.134	12.228	11.944
8.323		10.787	11.117	12.921
8.527		11.876	11.852	12.771
8.282		11.993	10.062	12.593
9.281		12.534	10.027	13.251
8.323		12.273	9.743	8.78
8.012		12.423	9.637	8.804
8.527		12.669	7.787	10.317
9.2		12.485	6.677	13.563
9.042		11.993	6.307	13.709
8.741		13.755	6.307	12.963
8.835		13.721	7.778	13.354
6.677		14.337	9.012	13.152
7.926		14.667	8.717	7.352
6.677		11.125	8.182	7.191
7.454		11.68	7.813	7.626
6.809		12.778	8.224	8.678
6.075		13.345	8.224	8.835
5.506		12.778	7.076	8.966
5.506		12.222	7.124	9.443
6.594		12.235	6.34	12.312
7.352		13.333	6.708	12.423
7.352		13.345	6.677	11.142
7.352		13.889	7.124	12.064
6.285		12.485	7.444	12.312
5.856		11.069	7.49	11.834
7.277		11.876	7.49	11.499
7.076		10.379	8.182	10.606
7.554		9.461	7.554	11.111
7.635		11.785	7.554	11.117
7.734		9.891	7.124	10.397
7.38		11.399	7.277	11.111
6.108		10.614	7.277	11.117
6.919		10.614	7.554	11.852
7.38		11.56	7.918	12.968
14.652		11.772	7.995	12.598
13.482		12.693	8.958	12.598
14.306		12.693	7.918	13.466
14.176		10.73	8.182	13.095
13.942		10.438	8.182	13.598
13.764		10.957	9.377	13.251
13.482		12.534	8.646	12.598
13.588		12.335	7.857	10.109
14.055		12.97	8.182	8.804
12.598		12.335	8.182	8.462
8.123		13.076	8.182	9.281
8.123		13.437	8.527	8.123
8.397		12.886	8.897	8.67
8.646		12.886	9.289	11.927
8.123		12.534	8.897	11.817
8.646		12.134	7.787	10.798
6.479		11.56	7.813	11.307
6.988		12.958	7.857	12.217
7.305		12.485	7.124	12.312
7.707		12.595	7.787	12.217
7.305		12.669	7.444	11.695
8.012		11.889	7.918	12.132
11.817		12.184	7.554	10.244
11.944		11.889	7.918	10.109
11.505		10.672	11.331	11.771
11.307		10.614	10.893	12.261
10.17		11.785	10.43	12.533
11.197		11.453	10.893	12.328
9.973		11.928	9.841	7.635
8.67		11.18	11.142	7.635
8.446		12.693	10.785	7.874
7.995		12.134	10.317	8.123
7.995		12.298	9.973	7.599
8.224		11.876	11.771	10.217
6.625		15.595	12.132	9.443
5.797		15.041	12.45	10.217
7.124		15.164	12.45	8.966
6.468		15.01	12.642	9.722
8.131		15.01	12.841	14.61
7.848		13.889	12.328	14.652
7.444		13.563	12.45	14.253
7.191		13.563	13.095	14.103
6.759		12.197	13.152	14.907
7.857		13.112	12.642	15.271
7.124		13.252	12.45	12.857
7.076		13.112	11.765	14.103
7.076		15.113	10.937	14.553
6.677		16.49	10.664	13.947
5.605		15.01	10.436	14.383
7.444		13.755	11.264	13.947
6.708		13.449	11.967	14.103
6.708		14.142	12.312	14.02
6.029		14.54	12.183	14.912
6.708		12.298	13.005	13.838
5.605		13.076	11.283	13.838
6.34		13.356	12.936	13.385
6.029		14.283	13.461	12.669
6.029		14.709	13.22	12.771
7.49		14.487	13.659	12.064
7.191		15.255	12.936	14.383
7.076		13.721	14.248	13.588
6.708		13.665	13.947	13.385
9.464		13.721	14.563	13.942
9.938		13.933	12.936	14.103
8.741		14.583	12.857	13.517
8.131		13.205	11.695	13.659
8.131		13.721	13.152	14.591
8.157		13.529	12.679	13.917
7.635		11.772	12.679	14.75
7.635		13.889	12.423	13.917
8.397		14.283	12.132	14.411
8.397		13.356	12.494	15.757
8.123		13.889	13.461	15.081
9.464		13.356	12.614	14.176
9.147		12.534	12.984	13.563
8.78		11.331	12.642	13.42
9.464		11.331	12.984	12.899
9.042		11.235	5.937	13.942
9.862		11.167	6.296	13.42
7.857		10.138	6.307	11.209
6.553		10.686	9.722	11.577
6.809		11.719	8.741	11.852
14.591		13.437	7.407	11.487
13.942		12.335	8.012	10.062
12.45		12.681	7.454	11.049
12.183		13.205	7.454	11.41
12.755		13.426	8.282	11.695
12.45		12.184	7.952	10.19
12.598		12.423	7.626	11.049
15.131		15.164	7.635	11.63
13.704		15.595	9.259	11.41
13.026		15.556	7.926	11.904
14.652		15.01	7.191	11.944
14.875		15.01	7.952	11.167
8.67		15.565	7.454	12.245
8.804		12.235	6.988	12.642
8.804		13.437	7.153	12.423
8.123		13.38	7.38	13.095
8.615		12.235	8.678	12.362
7.38		12.235	7.874	11.63
7.499		13.437	7.626	11.904
8.198		12.826	8.012	12.228
8.089		12.826	6.799	11.505
8.446		11.111	6.988	12.245
8.198		12.235	8.131	12.614
6.809		11.667	7.787	13.333
11.523		11.111	13.838	14.487
11.788		12.778	13.026	15.573
11.049		12.222	13.026	15.965
10.817		12.235	11.858	6.959
12.899		13.345	12.669	8.123
13.42		12.79	14.195	6.988
13.709		13.333	13.126	7.952
12.378		20.223	13.297	7.499
12.835		19.915	12.494	7.813
11.289		19.405	11.499	12.378
14.787		18.987	10.43	12.533
13.482		19.915	11.142	12.533
13.618		18.897	10.476	12.328
12.312		19.405	12.841	11.944
13.136		18.897	13.152	11.264
14.176		16.648	11.944	13.189
14.444		13.665	10.893	13.354
13.482		14.412	10.798	12.642
13.583		17.392	9.147	12.593
14.253		17.392	8.78	12.228
12.423		18.028	9.966	12.378
12.921		20.397	11.197	12.744
12.593		20.428	11.505	12.744
12.109		15.802	12.45	13.105
12.45		14.824	12.092	13.359
13.095		15.113	13.095	12.334
13.466		15.496	14.75	13.618
14.61		16.178	12.771	15.472
10.17		16.339	10.766	14.948
11.63		7.417	10.993	14.93
11.927		7.787	11.337	13.359
12.423		6.667	7.926	14.93
12.755		5.926	8.527	12.857
12.423		6.307	10.377	13.628
12.598		6.667	10.377	13.38
11.927		6.667	10.741	12.334
8.615		7.037	10.37	12.334
9.493		6.667	10	6.594
9.522		6.307	11.361	8.157
9.259		6.307	11.142	8.527
9.162		7.407	11.6	8.323
9.443		7.037	12.312	13.749
8.446		7.417	12.883	13.338
9.522		7.787	13.354	13.333
12.417		8.519	14.463	14.152
11.771		7.787	13.744	12.362
10.271		7.047	13.005	12.857
8.78		6.667	12.883	12.744
7.635		6.708	13.235	13.779
7.153		5.75	15.008	13.277
8.089		6.759	14.525	12.132
9.012		6.667	13.482	14.248
9.012		6.307	14.652	13.466
9.443		6.029	13.942	13.618
9.08		5.937	13.588	14.577
7.918		6.708	13.385	8.904
7.635		7.037	13.026	9.37
7.734		6.677	11.695	9.615
7.635		6.296	9.694	9.259
8.224		6.677	10.217	8.95
11.695		6.708	10.007	9.37
11.331		6.677	11.111	8.804
10.69		6.677	9.2	7.153
11.049		5.972	10.489	7.499
11.771		6.307	10.075	7.38
11.695		6.667	9.785	8.198
11.858		6.307	10.612	14.142
10.69		6.829	10.007	13.883
14.02		6.829	9.778	13.628
14.311		7.124	11.811	13.659
10.937		6.677	11.788	13.359
11.117		7.417	12.312	12.614
10.482		7.813	12.149	12.835
10.17		7.047	12.669	12.571
10.116		6.677	11.927	8.958
10.943		6.667	12.312	9.11
11.117		6.296	10.377	9.348
10.436		7.037	11.264	9.259
8.157		6.296	11.264	9.443
7.115		7.047	11.523	13.026
7.352		7.047	12.334	13.152
7.407		7.417	12.312	12.936
6.677		7.778	11.788	13.415
6.889		7.417	12.058	13.461
6.829		6.759	11.811	12.936
6.829		7.076	13.659	6.759
7.352		7.124	15.226	6.708
6.479		7.191	13.136	6.029
6.372		7.124	13.976	6.394
7.124		6.307	13.628	7.124
6.296		6.34	13.095	6.829
5.856		7.191	13.297	6.759
5.653		8.123	12.728	6.108
5.972		7.115	13.461	6.468
10.17		6.829	12.787	5.641
11.307		7.191	12.642	6.34
11.505		7.499	13.354	6.108
10.593		6.372	13.517	6.394
8.835		6.372	11.712	6.029
9.973		6.075	12.658	5.666
9.348		6.829	13.005	6.468
6.075		6.829	11.967	5.303
6.164		7.124	12.019	6.108
5.556		6.468	11.44	6.394
7.444		6.34	11.577	6.209
7.554		7.124	11.996	7.124
6.394		7.277	11.577	6.759
6.468		7.191	14.02	6.563
7.191		7.277	12.787	6.919
11.307		7.635	13.047	6.34
12.267		8.282	14.195	6.468
12.921		7.813	14.02	6.563
12.755		7.191	8.591	14.383
12.598		7.076	7.918	14.311
12.968		7.191	7.444	13.883
13.704		6.677	9.558	12.857
12.222		6.708	8.958	12.423
12.963		7.49	10.798	12.771
12.228		7.076	9.778	12.217
12.593		7.191	8.148	6.759
12.228		7.554	8.519	6.759
12.593		6.829	7.417	7.191
12.598		7.38	7.037	7.554
13.338		7.734	7.444	7.554
12.963		7.38	7.813	12.267
12.593		7.38	12.582	12.45
12.598		7.918	12.857	12.593
12.598		7.191	13.095	12.598
13.333		7.918	11.264	11.765
12.222		6.759	10.297	11.434
12.963		7.027	10.528	11.771
12.963		7.499	9.966	12.109
13.354		7.295	10.741	12.755
8.123		6.677	10.075	12.921
8.123		7.978	11.111	13.42
7.599		7.635	9.966	12.593
7.333		7.978	12.533	12.921
7.599		7.918	10.893	14.425
8.397		6.829	10.993	14.253
7.115		7.277	11.505	14.306
8.123		7.277	10.766	14.103
7.635		7.454	10.893	14.411
8.123		7.295	12.669	6.919
7.734		8.123	12.958	6.209
7.124		7.813	12.958	6.468
6.468		15.713	13.047	6.108
7.635		15.366	12.614	7.734
8.446		14.54	11.712	7.857
7.918		14.142	10.899	6.553
7.635		14.229	10.606	7.076
7.295		13.755	10.842	6.285
8.462		12.235	11.875	6.075
6.829		14.229	11.904	6.029
6.329		12.595	13.047	6.708
6.809		14.142	14.094	6.677
7.277		12.669	10	5.926
8.446		13.112	10.37	6.677
8.67		13.889	9.63	6.307
6.919		15.255	8.157	6.677
7.38		13.755	8.157	6.677
6.919		13.563	12.936	6.307
7.191		13.8	13.026	6.296
7.635		13.563	12.132	7.047
6.563		12.97	11.6	7.076
6.829		13.017		7.352
7.027		11.785		6.829
6.563		11.56		7.115
5.666		11.453		7.874
8.282		11.56		7.407
6.759		11.027		6.594
7.191		10.787		7.635
7.857		10.482		7.499
7.857		11.249		7.027
6.708		10.614		6.563
7.277		11.889		6.677
7.027		13.017		7.027
7.38		13.017		6.468
6.919		12.79		5.856
7.124		13.449		6.677
5.666		14.487		6.563
6.677		13.721		6.563
5.393		14.583		6.563
5.75		14.667		6.209
6.829		14.54		7.027
6.708		14.948		7.277
10.766		14.229		7.707
11.117		14.229		7.499
10.291		14.487		7.153
11.117		13.563		7.499
11.967		14.948		7.305
12.593		14.337		5.984
12.092		14.667		6.029
11.927		12.79		14.383
12.003		12.184		14.425
12.594		12.235		13.152
11.917		12.019		14.296
13.278		11.56		13.883
12.296		11.111		13.659
12.97		13.426		12.963
13.278		12.485		12.963
13.112		12.681		12.755
14.041		11.56		13.749
13.854		12.922		13.764
13.043		12.958		13.764
13.112		13.665		6.296
13.242		12.681		6.479
6.988		10.73		6.889
7.191		11.719		6.479
6.479		12.681		6.296
6.988		12.681		6.296
7.635		12.79		6.029
8.131		12.423		5.506
8.678		12.423		5.785
8.224		12.958		6.029
8.835		14.444		6.594
9.464		14.337		6.479
6.708		13.252		6.075
7.124		13.38		6.029
7.857		13.449		6.285
7.813		12.571		6.075
7.734		13.112		6.479
7.124		13.8		7.417
6.829		13.017		5.605
5.972		13.345		6.34
11.927		13.333		6.34
12.378		12.79		6.759
12.669		13.333		6.296
12.642		12.826		5.972
12.841		12.79		7.047
12.899		12.97		6.708
12.149		13.076		6.34
12.614		11.993		6.131
12.378		12.335		6.625
11.111		13.205		6.959
13.917		12.693		6.131
14.411		12.97		6.296
13.089		15.366		6.677
13.917		14.142		6.296
13.426		13.112		6.677
13.426		14.164		6.809
13.917		14.709		6.296
14.079		14.709		14.577
14.411		15.802		14.801
12.755		17.656		14.75
12.533		17.249		14.93
12.936		15.909		14.689
13.277		15.802		14.596
14.425		16.574		7.926
14.253		16.197		7.333
13.277		13.38		6.677
14.248		14.709		7.115
14.292		13.517		10.331
14.52		12.97		10.69
13.868		10.915		12.132
12.669		10.244		11.834
5.762		10.915		12.494
5.506		11.993		13.095
5.856		12.273		13.385
6.677		12.669		14.745
6.164		13.744		14.248
7.305		13.205		7.191
7.115		14.423		6.594
7.124		13.356		6.799
11.283		13.889		6.829
11.117		13.529		7.115
11.765		13.721		6.479
11.142		13.721		9.658
12.642		13.356		9.11
13.426		14.055		9.11
13.583		14.24		9.658
12.45		15.909		9.608
13.277		15.174		8.904
13.784		14.197		9.443
13.583		14.164		9.259
13.583		13.426		8.95
13.251		13.721		9.608
7.124		14.487		9.281
6.677		15.164		8.527
6.677		13.17		14.055
6.625		13.437		13.126
5.342		15.723		13.126
6.625		12.79		13.026
5.972		10.214		13.482
6.296		9.461		13.297
6.296		10.787		13.22
6.209		11.56		12.936
6.209		11.811		12.787
5.303		12.019		9.37
5.972		11.56		10.075
5.972		13.889		10.075
5.75		13.17		10.075
5.238		12.184		8.198
6.468		11.399		14.487
6.029		12.335		14.292
6.677		14.229		13.466
7.333		14.229		10.397
7.333		13.563		9.694
7.076		14.667		11.264
7.333		13.889		11.264
8.381		15.446		11.499
8.123		13.922		11.246
7.407		13.8		9.37
6.428		13.721		10.19
7.602		14.197		9.973
7.874		15.446
7.599		16.96
7.115		17.114
7.444		8.593
6.708		7.926
7.417		6.164
7.813		6.988
7.047		7.454
7.417		7.305
8.182		7.813
8.148		8.835
8.519		7.978
8.527		7.848
7.417		7.191
7.407		7.191
7.417		7.635
7.635		7.191
6.394		7.38
5.666		7.191
5.666		7.076
6.394		7.191
6.468		7.124
6.563		5.972
7.191		6.759
6.919		6.108
6.829		6.677
6.563		7.027
5.856		6.131
6.108		6.329
6.394		6.563
6.029		5.75
5.666		6.829
5.75		7.599
6.563		7.352
6.029		7.407
6.394		6.479
6.108		5.653
8.323		7.076
7.499		5.972
6.468		7.076
6.829		7.047
8.012		5.972
7.952		6.677
7.813		7.153
6.677		7.38
7.305		7.153
8.012		6.919
7.407		7.027
7.115		15.271
6.677		15.467
6.988		15.696
6.296		14.583
5.785		13.889
6.677		14.423
6.988		14.055
7.707		13.529
11.264		13.205
12.058		14.055
11.771		14.959
11.695		13.517
7.305		14.423
6.479		14.709
8.527		13.889
9.289		15.476
7.444		14.444
7.813		13.744
[truncated: 841 more rows]

## Sheet: S Fig 8
Supplementary Fig. 8: a, b, c Histograms showing quantification of diameter measurements obtained from multiple TEM images for
(a) Three cases of MSA amplified fibrils after 6 cycles, (b) Three cases of control amplified fibrils after 6 cycles, (c) IVTris fibrils.
MSA1, 6th cycle	MSA2, 6th cycle	MSA3, 6th cycle		C1, 6th cycle	C2, 6th cycle	C3, 6th cycle		IVTris fibrils
Diameter (nM)	Diameter (nM)	Diameter (nM)		Diameter (nM)	Diameter (nM)	Diameter (nM)		Diameter (nM)
15.131	14.93	14.948		4.339	9.694	7.115		11.858
13.354	14.525	14.164		5.122	8.92	6.307		10.377
12.417	12.793	13.017		7.115	8.92	7.454		10.027
10.541	11.771	8.642		7.474	8.224	8.717		10.842
9.37	10.436	9.112		7.896	8.741	7.995		13.297
10.893	7.787	9.246		9.044	8.92	7.305		14.745
12.312	6.809	11.889		8.333	9.443	7.305		16.199
13.942	7.027	12.235		9.829	9.778	7.626		16.634
14.383	7.734	12.485		10.766	9.486	7.295		16.928
13.297	9.162	11.249		11.264	8.92	6.809		11.283
12.857	11.712	11.719		12.334	8.446	7.874		11.099
13.126	11.246	11.889		13.105	8.804	7.352		10.606
12.423	10.664	11.927		13.359	8.904	6.553		8.904
10.397	9.493	11.858		13.105	8.356	6.285		8.323
9.637	7.978	8.741		12.857	8.089	6.553		9.147
11.331	7.635	9.486		7.995	8.282	7.333		8.551
14.118	7.027	11.049		7.191	8.282	9.891		7.027
13.779	12.058	12.149		7.124	8.282	10.614		8.198
14.079	10.766	13.779		6.468	8.446	10.244		8.198
13.42	10.075	13.189		6.759	8.224	9.844		7.635
14.815	8.646	13.709		6.029	8.182	10.244		11.142
13.466	9.2	12.744		7.124	8.591	10.244		10.798
14.079	8.397	11.927		8.407	8.804	10.244		7.995
15.511	8.646	12.149		8.407	8.356	10.244		6.829
15.822	8.397	8.123		8.625	8.282	10.787		7.995
15.56	8.92	6.307		8.591	7.896	3.596		8.446
8.95	14.553	9.778		9.012	7.556	3.963		8.904
7.153	14.103	11.111		9.377	8.012	4.006		4.941
7.38	13.297	11.788		8.646	7.556	4.323		4.581
8.646	10.747	13.359		9.012	8.089	3.937		4.223
8.446	8.92	13.105		8.92	7.798	4.339		4.581
8.904	8.527	12.571		8.182	8.352	4.359		4.46
8.089	6.394	13.628		7.813	8.92	4.091		4.091
10.606	9.326	12.058		8.527	9.112	4.078		4.335
12.183	11.63	9.952		10.015	8.391	4.479		4.223
14.525	11.904	6.553		7.454	9.43	4.506		7.599
15.722	11.117	7.076		7.787	8.798	3.893		8.123
15.271	10.476	10.766		7.952	8.068	3.405		5.393
16.518	8.646	12.857		7.952	9.11	3.727		5.75
16.17	5.303	12.669		7.305	8.323	3.197		4.581
17.125	9.486	13.136		6.479	8.735	3.379		9.938
16.867	9.042	13.902		5.468	8.991	3.415		9.778
13.126	6.889	13.902		5.303	8.617	3.338		8.92
13.005	7.076	14.406		6.809	8.696	3.154		12.132
12.064	8.123	14.745		7.305	8.282	2.986		11.765
9.722	7.978	13.598		7.124	8.67	8.323		12.963
8.741	8.67	10.993		8.089	8.089	9.08		6.34
9.722	10.331	8.835		7.995	8.224	9.883		6.394
10.528	11.944	7.626		7.277		9.694		6.029
10.489	13.517	9.558		7.926		9.289		5.605
12.058	13.38	12.963		7.707		8.958		6.34
11.571	13.415	12.963		8.741		8.224		8.889
9.259	13.461	13.189		7.926		9.658		7.965
8.446	10.69	12.149		8.835		8.958		7.613
13.38	9.806	11.858		8.78		8.551		9.091
14.487	9.267	12.445		9.785		9.012		8.335
13.01	8.551	10.244		8.282		9.862		12.669
12.245	7.076	7.874		8.198		9.17		11.453
9.377	7.444	6.029		7.38		9.17		11.069
10.109	12.312	8.123		7.635		9.722		11.6
13.047	12.217	9.443		6.677		9.17		11.6
14.487	11.712	10.489		6.919		8.646		11.56
13.724	11.487	11.712		7.734		9.694		10.015
12.984	10.19	11.111		7.124		8.531		9.428
13.354	8.804	11.411		7.635		8.741		10.785
14.463	8.804	9.443		7.153		8.92		10.43
13.709	8.446	8.92		6.959		8.966		9.973
13.354	7.734	11.811		7.454		8.958		9.08
10.37	14.094	13.659		8.551		8.735		9.743
9.637	13.749	15.507		7.417		8.897		9.806
11.481	13.38	15.226		7.787		10.766		10.109
12.984	11.535	14.229		7.787		9.952		10.43
13.01	8.897	12.899		7.857		10.217		11.858
14.819	8.182	12.092		8.157		9.952		11.499
15.185	7.857	10.007		8.157		10.244		12.423
15.19	8.282	7.599		7.778		10.489		11.63
15.965	7.444	8.381		7.778		10.476		7.49
15.56	7.047	10.217		8.904		10.766		13.026
14.463	11.811	12.835		8.356		10.741		11.771
12.984	11.337	14.948		8.282		11.012		8.646
9.259	9.966	15.995		8.904		10.817		11.771
8.897	9.443	15.454		8.089		10.766		9.522
11.167	9.2	13.902		7.978		10.593		14.176
15.226	9.443	12.092		7.599		10.297		13.297
14.856	9.952	10.244		7.857		10.476		7.153
14.118	11.788	7.352		7.599		10.297		7.38
10.766	12.571	9.486		8.678		9.443		6.919
8.224	12.571	9.722		8.157		10.482		7.027
8.551	8.92	12.857		7.599		10.075		7.191
10.842	9.17	15.748		8.717		10.489		7.153
14.152	9.259	15.748		8.089		9.966		7.38
14.75	9.862	10.798		6.372		12.968		7.49
14.292	10.291	10.747		8.323		12.222		7.027
13.917	12.598	11.535		7.926		12.593		7.027
14.103	11.771	12.642		10.482		12.222		6.799
12.092	11.142	13.354		10.007		12.228		10.116
10.937	11.765	13.709		8.224		11.117		9.11
9.973	13.764	14.833		9.486		10.377		9.11
9.464	13.583	15.203		10.993		10.37		10.683
8.638	13.764	14.449		10.817		10.377		11.049
8.182	11.012	13.709		10.297		10.377		12.019
8.591	8.551	11.136		10.19		10.377		12.793
11.264	8.804	9.267		10.785		10.747		13.089
12.533	8.323	10.377		11.049		11.117		12.109
10.456	7.778	11.487		10.43		11.487		13.277
10.766	7.787	11.487		10.317		11.858		13.749
9.785	8.591	14.094		10.317		11.111		13.42
9.778	8.591	10.766		9.973		10		12.261
13.277	8.591	10.027		9.841		9.637		11.624
11.927	6.329	11.136		9.37		10		13.277
11.434	6.131	12.598		8.282		10.43		8.282
7.978	5.984	10.377		7.978		10.109		9.443
7.813	6.468	12.228		8.67		10.937		9.938
11.817	6.809	12.598		9.37		11.44		9.11
12.267	7.191	13.724		8.904		11.142		8.123
11.246	7.499	9.743		8.198		10.664		8.123
12.312	7.499	9.012		7.076		10.785		9.2
11.712	6.677	9.08		8.157		11.41		8.224
11.967	7.115	10.17		8.157		11.505		7.874
12.793	9.694	12.058		8.966		11.117		9.778
9.162	9.743	12.857		8.958		12.058		8.835
6.563	9.162	14.103		9.267		11.63		8.454
9.37	9.63	14.311		9.63		10.741		7.352
10.116	9.443	14.745		8.889		9.631		7.115
12.533	8.615	14.248		8.519		10		6.479
12.771	9.042	12.058		8.148		9.658		6.889
9.147	9.042	11.264		8.198		10.007		6.553
7.926	8.527	10.842		7.734		10		5.506
7.599	8.741	9.63		8.446		9.012		8.157
8.446	8.835	8.95		10.541		7.38		7.874
8.323	8.157	9.019		11.049		5.926		7.874
8.323	8.323	8.198		8.182		6.296		8.224
9.464	8.958	8.804		9.326		8.282		7.874
7.635	8.835	9.147		9.658		9.162		6.372
14.801	8.958	9.019		8.157		9.443		6.553
16.334	10.109	7.995		8.527		10.456		6.677
15.943	7.191	6.029		10.027		9.973		7.407
15.405	7.635	11.577		10.968		9.162		6.479
13.563	7.918	14.981		10.968		9.162		6.988
12.841	9.326	14.248		12.217		9.162		10.377
12.841	9.883	13.828		14.675		9.883		9.778
12.642	10.606	13.152		13.883		9.012		9.778
13.152	10.69	12.423		13.883		9.267		7.499
12.841	9.806	8.519		13.461		10.075		6.988
11.765	8.804	8.148		12.771		10.217		5.556
8.95	7.499	8.527		11.499		10.244		7.407
9.281	16.405	8.519		10.075		10.489		7.813
10.109	16.897	8.157		10.17		10.766		9.966
11.099	15.684	8.157		10.377		9.966		9.862
10.606	13.933	8.804		9.608				8.958
9.973	13.933	9.522		9.493				9.147
9.348	13.205	9.443		9.63				8.78
7.926	14.229	8.804		9.778				9.608
7.813	13.17	11.142		9.11				10.116
7.124	15.174	12.312		8.741				11.099
7.499	14.907	11.41		8.741				10.766
6.809	14.678	11.049		9.743				10.606
7.153	14.487	10.244		10.43				6.296
8.966	11.249	9.522		9.012				5.641
8.454	11.993	8.804		9.377				4.889
7.352	12.184	8.356		9.012				5.145
6.372	13.933	16.121		8.804				4.92
7.115	12.693	15.01		10.317				4.275
10.541	12.335	14.444		10.116				10.007
9.778	13.563	12.778		10.606				10.397
10.541	13.928	9.444		11.099				8.897
9.973	17.782	8.889		10.612				8.519
8.78	17.617	11.111		8.678				9.63
9.147	17.874	12.778		8.678				9.658
7.417	17.568	14.455		8.48				10.766
8.527	17.185	15.01		8.498				7.417
10.027	15.442	15.556		8.498				6.677
10.741	12.107	11.667		8.407				5.198
12.228	9.56	9.259		8.352				7.037
9.2	9.08	8.897		15.253				6.667
9.2	9.988	9.63		16.148				6.296
7.857	11.68	10		15.63				5.926
8.646	17.71	12.963		16.667				10.116
9.042	17.756	14.444		14.296				9.63
7.635	17.561	15.185		14.181				6.296
8.397	15.365	14.815		13.618				6.667
7.857	12.298	11.858		13.628				6.677
9.2	10.2	8.889		13.883				7.047
9.722	8.563	8.519		14.406				7.407
9.694	10.151	7.778		13.902				8.527
9.722	9.702	7.787		12.058				7.444
9.17	10.541	10.377		13.359				10
8.157	18.295	12.614		13.659				10.109
8.527	18.295	13.354		12.582				9.694
8.224	15.909	13.338		12.334				9.615
7.599	14.591	13.338		11.289				13.976
8.131	15.081	12.963		11.049				14.001
9.443	15.713	11.927		9.558				14.596
8.966	15.822	11.594		8.397				13.902
8.646	14.912	11.771		7.191				13.189
8.92	14.195	12.598		5.797				8.646
8.646	11.996	13.583		9.348				8.123
8.92	9.377	15.239		10.116				5.785
8.446	15.547	14.745		10.606				6.075
8.92	15.909	13.089		11.594				8.397
8.012	15.472	11.099		11.44				9.862
7.926	14.383	7.635		10.377				10.593
7.813	13.095	7.153		11.307				10.244
7.952	12.132	8.804		9.973				10.297
8.131	9.615	11.283		10.893				9.973
8.958	11.505	11.246		10.377				10.798
8.615	11.44	11.049		10.489				10.007
9.281	12.132	11.41		9.486				10.766
9.862	11.505	7.124		10.377				10.007
9.147	11.197	6.394		11.68				9.637
9.63	14.406	6.759		11.967				10.007
9.019	12.533	7.995		13.005				9.012
7.813	11.624	8.089		12.922				9.883
9.147	10.893	8.646		14.164				9.743
8.282	10.19	9.806		14.907				9.522
9.608	10.456	10.534		13.922				8.157
9.841	14.079	10.43		13.252				7.49
9.973	13.277	9.694		12.681				10.007
9.443	12.132	8.92		13.437				8.966
9.938	10.993	7.444		13.437				8.958
10.482	9.558	7.124		9.829				9.11
9.464	8.78	6.708		10.614				8.804
10.482	8.323	6.759		10.334				8.123
9.938	15.476	6.759		9.461				6.625
9.281	16.067	8.089		9.112				6.959
9.785	17.233	8.356		9.718				7.952
7.918	16.563	8.717		9.444				7.978
8.551	15.835	9.162		8.333				8.527
9.443	14.981	9.522		7.778				7.707
8.958	13.152	9.08		8.906				7.191
8.131	9.694	8.282		8.352				8.527
8.527	16.683	7.857		7.857				8.638
8.638	16.334	6.108		6.872				9.147
8.835	15.595	6.919		6.872				8.591
8.282	12.984	6.919		6.334				7.918
5.856	11.858	7.027		7.027				6.394
8.804	9.289	6.677		7.222				6.829
7.635	8.157	5.984		7.222				5.937
7.874	7.444	6.329		6.334				6.759
7.499	7.49	6.468		7.454				7.38
7.952	16.148	9.019		7.718				7.499
8.446	16.601	9.37		7.115				9.259
7.787	17.482	10.075		7.222				7.857
7.787	15.853	10.541		7.222				8.356
7.499	13.659	12.312		8.259				9.37
7.626	12.857	12.312		7.718				9.973
8.397	11.788	12.312		7.954				9.37
8.638	11.049	12.064		7.454				9.722
8.012	13.628	13.461		7.244				11.283
7.813	13.189	13.947		6.713				11.487
7.499	12.744	13.047		8.462				10.766
7.813	12.328	11.577		7.244				11.771
7.707	11.771	10.798		9.196				11.487
7.874	12.793	10.397		8.462				11.487
8.678	11.594	11.136		8.012				10.109
8.282	12.183	12.642		8.642				10.766
7.115	13.126	12.614		7.244				9.973
7.874	17.951	13.749		7.071				11.307
7.333	16.781	14.833		8.678				9.637
7.076	16.518	14.449		9.246				10.007
9.694	15.757	6.479		9.196				9.658
9.17	15.076	7.305		8.958				9.289
8.889	14.591	10.377		9.246				9.326
8.519	15.271	9.938		8.958				9.443
7.787	14.253	9.464		8.958				9.883
6.667	14.411	9.785		8.48				10.842
7.417	14.652	8.835		8.696				10.027
8.92	14.253	8.123		8.906				10.842
8.527	13.005	11.142		8.906				10.899
7.778	12.883	12.494		8.889				11.771
8.282	11.712	9.694		8.889				11.944
8.089	11.361	9.743		8.889				11.63
7.848	12.423	11.904		8.333				12.312
7.153	13.482	8.92		7.554				12.614
6.959	13.152	8.966		8.282				11.264
8.131	13.354	10.244		8.446				11.434
8.131	14.75	11.63		8.224				10.612
9.147	14.75	13.136		7.857				11.44
8.78	14.745	14.52		8.591				10.436
7.787	13.764	14.176		8.551				10.766
7.707	13.426	14.296		8.551				9.289
6.553	7.499	13.047		8.527				9.147
6.594	8.446	12.744		8.519				8.904
7.305	9.862	10.37		8.527				8.92
8.131	14.787	11.481		9.267				8.381
8.323	13.618	10.747		8.92				12.058
8.323	13.136	8.182		8.92				13.517
7.635	12.793	8.089		8.92				12.494
9.377	10.43	11.944		8.591				12.312
9.326	8.198	11.996		8.717				10.528
9.162	7.499	12.679		8.646				11.111
7.499	6.959	13.01		10.027				13.628
8.123	12.183	11.944		10.027				14.948
8.95	11.049	12.642		10.007				15.978
9.37	10.43	13.784		9.63				15.19
8.551	11.142	12.245		10				15.507
8.123	12.669	8.462		9.63				15.722
9.147	8.224	9.289		9.63				14.103
9.63	8.966	12.936		8.591				12.312
8.804	8.966	13.354		9.019				12.576
10.027	8.966	15.239		9.08				12.417
9.694	14.898	13.962		9.694				11.117
8.958	14.999	15.226		8.804				10.766
8.157	15.718	14.406		8.78				10.397
8.157	15.081	7.626		9.042				10.43
8.92	14.411	8.131		8.323				11.209
7.787	13.917	7.352		10.19				9.806
12.267	15.511	8.123		9.973				10.785
10.271	14.425	8.397		9.615				10.69
10.116	14.103	6.919		9.443				9.785
9.608	13.42	8.198		9.806				10.291
10.109	13.749	8.446		9.883				9.785
10.606	13.749	6.959		9.012				9.464
10.683	6.553	8.356		9.326				8.527
10.683	9.2	8.717		9.326				10.291
10.377	13.105	7.918		8.92				9.608
10.993	12.835	7.857		9.326				10.17
10.482	12.494	6.677		9.658				10.593
10.893	12.058	6.708		8.454				9.012
10.482	11.264	7.037		8.323				7.499
10.683	9.63	6.307		8.638				7.153
10.528	11.904	6.029		8.282				7.454
10.297	8.646	10.291		8.123				6.677
10.377	8.123	9.658		8.462				7.635
10.377	7.599	9.464		8.462				7.499
10.683	10.766	10.109		8.454				7.734
9.17	10.244	10.17		8.454				7.027
9.042	9.966	10.482		8.454				7.277
10.766	10.007	5.856		8.012				7.124
9.778	18.667	6.809		8.454				6.799
9.973	19.116	6.625		8.282				7.787
10.331	20.131	6.131		8.282				7.454
10.075	20.344	6.563		9.147				6.889
9.437	19.915	6.799		8.904				8.012
9.012	20.031	6.131		9.019				7.787
8.569	13.902	7.124		8.889				9.486
8.15	12.744	7.305		8.897				8.282
8.333	12.058	8.446		8.92				8.646
8.983	12.571	11.811		8.717				8.958
9.522	10.528	12.334		8.717				7.813
9.674	7.857	11.63		8.958				8.157
8.835	6.594	10.993		8.646				9.637
8.904	6.307	9.973		8.591				8.157
8.966	8.397	7.407		8.591				8.889
8.527	9.2	8.638		9.08				9.259
8.323	10.528	8.012		8.454				8.157
9.348	10.377	9.862		8.638				8.148
8.638	12.533	12.669		8.78				7.918
8.446	12.963	15.414		8.454				9.377
8.741	11.858	14.999		8.454				10.062
8.835	11.117	14.487		8.638				8.92
7.707	9.558	13.466		9.042				7.813
11.049	8.446	12.642		9.348				8.646
11.307	7.813	10.612		9.443				8.717
8.282	10.606	15.04		8.904				8.615
9.019	11.834	13.261		8.646				8.282
8.904	13.277	10.17		9.2				7.952
8.615	14.253	8.012		10.075				9.966
6.296	14.449	7.407		8.615				11.264
6.809	14.815	6.829		8.462				10.109
7.499	13.724	7.407		8.462				10.17
8.397	11.505	9.486		8.615				9.938
9.493	10.007	9.952		8.958				8.678
10.075	11.487	10.766		8.741				8.646
10.541	12.228	15.253		9.785				8.381
8.904	13.709	16.233		8.323				9.17
8.356	14.444	16.401		8.089				9.443
9.883	14.449	14.907		8.282				10.489
9.883	14.079	10.937		8.148				10.17
7.978	8.804	9.608		8.148				9.862
13.922	9.493	10.109		7.778				9.147
15.239	10.766	13.42		8.182				10.109
13.277	12.593	14.745		8.717				10.817
11.099	12.936	15.757		6.988				11.41
8.615	12.936	15.956		6.988				10.766
7.635	13.277	16.584		6.988				11.289
9.63	12.423	15.418		8.012				10.297
11.594	12.658	7.454		8.323				11.487
13.42	11.012	9.11		8.012				11.771
14.444	9.019	10.943		8.615				11.331
15.476	9.147	12.793		8.527				11.41
13.482	10.798	13.962		8.224				11.307
7.848	13.764	14.907		8.454				11.817
6.468	13.426	14.444		8.527				12.45
6.131	13.089	14.079		8.182				12.149
7.153	11.594	14.745		8.527				11.624
9.785	10.943	5.937		8.519				11.197
12.921	13.112	7.047		8.148				10.43
10.109	13.261	10.43		7.813				10.785
7.124	13.354	10.842		8.717				9.973
7.191	12.45	13.517		8.717				11.505
7.305	9.2	13.152		8.646				11.487
11.283	8.397	13.828		8.646				10.43
10.664	8.157	13.415		8.356				11.875
9.493	9.259	11.117		8.462				11.944
7.848	8.323	8.182		8.95				10.766
8.123	8.157	9.326		8.67				9.259
8.131	8.92	12.984		8.646				9.63
8.804	9.722	13.749		8.904				8.897
9.493	11.68	13.724		8.717				8.182
10.291	8.333	14.856		8.551				7.444
9.443	9.461	14.487		8.92				7.635
11.283	14.444	13.749		8.958				10.482
11.44	16.667	13.724		8.282				9.862
12.642	14.455	14.815		8.904				10.683
11.049	12.778	13.704		8.904				11.307
8.717	12.222	13.704		8.381				11.41
10.43	10.686	13.338		8.904				10.993
9.883	11.453	12.593		8.646				10.534
8.356	11.967	8.889		8.397				11.331
9.259	10.244	8.638		8.646				11.41
9.841	10.244	10.297		8.92				11.858
7.635	9.162	11.111		8.646				11.996
8.446	8.784	12.614		8.646				10.899
7.38	7.954	14.079		8.678				10.612
8.804	9.196	15.63		8.646				10.993
10.271	10.244	15.943		7.599				11.944
9.694	8.521	14.463		8.123				11.594
9.428	6.307	12.963		8.646				11.434
7.926	5.785	6.677		8.446				11.858
8.224	6.829	6.594		8.157				12.312
8.678	9.443	7.407		8.157				12.183
7.707	10.534	8.012		8.381				11.967
7.635	7.635	8.012		8.381				12.883
8.646	6.108	9.289		8.92				11.499
8.966	5.303	7.857		8.904				11.858
9.694	7.635	8.591		8.646				9.019
8.904	9.841	9.012		8.123				9.722
9.694	6.394	15.185		9.658				10.317
6.889	7.995	17.233		9.464				9.615
5.506	8.804	16.08		8.741				10.541
8.397	10.109	16.351		9.348				9.259
8.397	10.798	15.93		8.958				9.37
7.599	10.747	15.347		8.462				8.446
5.856	10.377	14.875		8.741				11.695
6.553	13.588	14.176		8.527				12.058
7.076	12.669	15.735		8.454				11.41
6.889	11.6	14.577		8.804				10.766
7.874	10.69	12.267		8.804				10.116
9.2	9.259	11.434		8.804				10.116
9.17	8.678	10.606		7.978				10.317
8.966	7.635	10.993		8.67				9.973
7.874	7.635	8.397		8.67				9.63
8.123	7.352	12.582		8.446				10.798
7.599	12.312	11.788		8.78				10.943
9.694	13.304	8.397		9.147				10.766
8.92	14.553	7.352		8.67				11.099
8.157	14.017	8.381		8.804				11.434
8.527	14.709	13.261		8.615				8.678
9.464	8.012	12.857		8.646				8.904
8.638	10.412	12.582		8.381				9.694
5.856	12.092	12.835		8.678				9.722
6.296	14.181	11.264		8.678				10.766
6.329	16.01	10.741		8.646				10.741
7.978	6.832	9.2		7.874				12.378
9.63	6.832	7.333		9.2				11.535
12.598	5.909	6.799		8.92				10
13.235	5.785	8.78		8.224				10.766
13.704	6.889	10.116		8.678				10.747
14.999	8.157	11.624		8.454				8.897
15.113	10.244	12.328		8.741				9.973
13.235	14.383	14.079		8.157				9.377
13.588	12.494	13.563		8.157				8.282
12.183	9.162	7.499		8.323				11.594
8.904	8.356	10.244		8.638				9.493
6.919	8.591	12.533		8.741				9.973
8.804	7.49	14.296		8.958				9.973
10.785	7.49	15.93		9.443				11.142
12.417	6.708	15.943		8.958				12.261
11.712	8.78	15.822		8.638				11.434
13.22	9.281	16.646		8.224				7.38
13.583	8.454	13.38		9.042				7.635
12.058	8.323	14.152		8.397				7.848
11.142	8.323	13.828		8.462				7.027
8.356	7.635	13.415		8.446				7.38
10.606	8.741	11.209		8.67				8.089
8.804	8.741	8.182		8.804				9.722
6.829	8.012	7.813		9.08				8.92
5.75	8.741	10.899		8.551				7.857
8.92	14.406	12.312		8.551				7.874
10.331	11.811	12.679		8.446				9.147
11.142	9.694	13.047		8.446				10.683
10.968	8.397	12.679		8.198				12.378
11.331	7.407	11.944		8.446				11.944
12.576	7.333	10.968		8.67				11.594
11.858	8.157	10.534		8.446				11.624
10.244	9.694	10.534		8.198				11.594
9.443	12.019	11.167		8.323				12.423
9.281	13.482	13.517		8.897				11.283
9.443	14.296	13.828		8.804				10.766
7.49	8.068	13.517		8.717				10.683
6.677	9.56	13.095		8.904				11.817
6.708	11.15	11.331		8.804				8.646
5.937	11.077	7.857		8.646				7.857
7.444	10.789	8.717		8.551				8.646
8.157	11.003	11.264		8.527				8.717
8.889	9.019	12.857		8.889				9.443
9.63	10.69	14.383		8.889				9.722
8.889	10.785	6.759		8.897				9.522
10.007	10.541	7.857		8.889				11.049
8.92	10.062	7.554		8.897				10.19
8.92	8.182	8.356		8.519				10.541
9.637	8.551	10.331		8.157				10.317
9.443	10.43	12.669		8.519				10.541
9.522	13.01	13.659		8.519				9.259
8.646	13.517	6.667		8.527				10.244
7.417	13.828	5.937		8.157				8.157
7.407	14.487	5.972		8.519				8.381
7.857	13.345	8.527		8.519				8.741
6.667	12.222	8.224		8.519				8.323
14.463	8.891	8.224		8.148				9.778
13.749	9.261	7.554		8.527				9.63
14.487	8.335	7.813		8.889				9.147
13.415	8.333	8.591		8.527				8.835
12.362	8.519	8.282		8.527				10.999
8.717	9.722	9.012		8.92				9.722
7.554	8.966	8.591		9.17				10.766
10.968	8.966	8.591		8.446				10.766
11.858	11.41	7.124		8.224				12.312
13.01	11.41	8.089		8.741				10.456
13.095	9.042	8.646		8.224				11.142
14.118	8.123	9.862		8.67				11.012
14.487	8.966	11.197		8.804				10.19
13.749	9.952	11.41		8.615				9.841
14.152	10.007	9.464		9.019				9.464
5.984	13.917	7.813		8.804				11.099
8.835	13.426	7.813		8.78				11.834
13.277	9.289	10.612		8.615				12.261
11.264	9.289	11.434		8.282				11.927
10.007	12.593	12.261		8.92				12.261
9.042	12.267	12.598		8.224				10.43
7.926	13.583	10.766		8.224				10.534
6.479	9.778	9.778		7.333				10.075
7.153	10.317	6.809		8.966				9.63
5.641	9.658	7.295		8.157				13.095
6.959	7.874	8.323		7.076				12.755
5.797	6.553	8.67		7.333				12.598
6.625	10.007	9.722		7.926				12.45
11.858	10.741	10.664		8.323				9.615
12.614	14.819	11.012		8.638				9.326
12.614	13.704	12.45		8.92				10.968
12.245	10.766	13.962		7.857				11.049
12.968	10.007	12.533		7.874				11.858
10.943	7.407	11.487		8.678				10.968
9.63	7.047	11.624		7.707				10.116
10.476	8.591	10.317		8.615				10.798
10.297	11.167	10.317		8.958				11.142
9.778	10.766	9.259		8.78				12.109
16.111	12.228	10.116		8.95				13.095
15.446	12.222	10.116		8.615				12.598
15.792	13.338	7.444		7.787				11.624
15.792	12.598	10.798		7.474				9.281
13.755	7.926	11.996		8.123				10.377
9.044	8.012	14.152		8.92				11.361
7.556	7.635	7.076		8.157				12.593
6.781	8.157	10.062		8.012				8.646
11.399	8.904	11.117		8.224				9.522
11.811	8.381	13.709		8.446				10.43
13.889	11.505	13.724		8.966				10.968
13.017	12.328	15.56		10.291				12.132
11.111	15.04	15.56		9.464				12.445
11.811	14.425	14.074		9.522				13.482
10.244	11.337	10.741		9.522				13.466
9.829	8.323	8.889		9.522				12.642
9.829	7.813	7.778		9.973				12.841
7.244	7.305	7.952		10.075				12.533
9.196	10.785	7.454		9.973				10.993
9.461	9.37	7.626		9.08				11.811
8.958	9.37	7.124		8.198				12.755
8.48	9.973	7.124		8.198				11.967
8.012	9.162	7.305		8.323				11.434
6.961	8.904	8.131		8.462				10.798
9.246	9.37	8.012		8.198				8.323
8.678	10.541	7.707		8.323				7.734
8.784	10.664	6.164		8.323				7.499
10.787	10.664	9.2		7.995				6.131
8.012	15.406	8.646		7.734				10.606
8.958	12.184	8.397		7.995				10.271
7.222	11.18	8.92		7.995				10.377
8.958	8.696	8.381		8.089				10.747
9.444	8.696	8.646		8.446				11.117
11.235	7.222	9.17		8.446				10.747
10.541	10.915	6.029		8.904				11.331
11.967	12.485	8.646		8.904				11.499
10.943	13.005	10.377		8.323				11.049
11.719	10.661	10.766		8.804				9.973
9.891	10.19	9.743		8.323				10.968
11.111	8.551	10.798		9.162				10.43
10.957	8.198	10.476		8.717				10.893
10.73	6.919	10.534		8.356				10.606
8.784	7.995	8.157		8.551				10.331
7.412	9.841	7.417		8.446				10.109
6.334	11.487	5.926		7.734				9.443
6.334	12.658	8.527		8.889				10.943
7.307	12.312	9.259		8.889				10.943
8.203	12.658	11.117		8.889				11.523
8.784	12.183	12.222		8.92				12.614
8.784	10.785	12.245		8.897				11.788
9.246	8.804	12.228		8.741				10.741
13.755	8.282	12.593		8.527				11.788
13.8	10.69	7.047		8.741				7.626
13.38	11.331	7.417		8.958				7.305
11.785	12.417	8.527		8.454				7.352
11.811	11.858	7.417		7.635				7.352
11.027	9.37	8.157		9.147				6.329
7.071	7.499	8.527		10.317				6.677
6.334	6.809	8.157		9.722				7.191
8.642	7.124	8.958		8.904				8.012
14.959	8.591	12.744		8.804				7.857
13.426	9.743	13.563		8.323				9.522
9.938	10.899	10.17		8.198				9.326
7.222	10.842	6.479		8.323				9.722
9.444	12.362	7.191		8.198				10.377
12.693	7.787	10.482		8.551				10.075
14.197	7.124	12.45		9.019				8.78
14.793	6.372	14.577		8.804				7.813
16.405	8.638	14.745		9.147				8.323
15.654	8.123	14.248		8.95				8.638
14.412	12.058	14.745		8.804				9.464
11.68	15.507	13.251		8.804				10.297
11.249	15.226	10.798		9.615				10.993
9.938	14.948	7.305		8.95				10.817
9.722	14.406	6.799		9.493				10.075
8.804	14.229	7.454		8.804				9.938
8.551	16.08	9.973		8.462				11.487
8.804	15.93	9.464		8.123				11.624
8.462	15.311	7.499		8.462				10.69
9.259	12.533	7.454		8.454				10.893
9.37	11.197	9.11		8.282				10.999
10.244	10.993	9.464		8.123				10.489
8.551	10.17	11.927		8.198				11.535
9.428	9.464	12.921		8.089				10.217
10.489	15.822	13.047		8.446				9.486
9.952	15.467	12.899		9.147				11.927
10.489	14.406	14.666		8.446				11.283
10.741	13.354	7.076		8.741				10.798
9.289	12.883	10.397		8.835				10.664
10.798	11.834	11.858		8.835				10.271
10.893	10.664	12.228		8.638				10.17
10.19	10.075	11.852		8.638				10.593
11.361	9.147	12.968		8.323				10.798
11.41	10.893	11.487		9.694				10.489
11.142	12.064	9.658		9.637				11.63
10.606	11.956	6.667		8.897				10.798
8.897	8.462	11.264		8.157				10.075
8.889	7.454	12.312		8.92				10.436
9.637	7.454	12.334		8.897				10.766
8.897	8.012	11.63		8.958				10.993
7.813	7.444	8.678		8.958				11.944
7.813	8.958	7.407		8.889				11.765
7.787	11.577	5.856		8.519				11.771
10.317	13.354	6.677		8.889				11.817
9.443	13.709	8.012		8.527				10.17
10.075	14.819	10.528		8.157				10.271
9.938	15.573	10.593		9.267				10.43
9.443	13.354	12.533		8.889				10.785
10.377	10.377	13.189		8.519				10.893
11.834	8.551	14.001		8.148				10.244
12.183	8.182	12.963		7.787				10.534
10.766	12.037	12.771		8.889				11.264
10.606	9.11	10.436		8.889				10.899
9.147	7.153	7.499		9.637				10.606
9.658	7.787	6.889		8.889				9.464
11.594	10.109	6.988		8.92				10.482
10.606	13.095	8.78		8.897				10.798
10.456	14.292	10.482		8.92				10.075
9.443	15.904	12.533		8.889				12.312
10.271	16.067	14.383		8.897				11.499
9.63	16.067	5.856		8.92				10.798
13.962	15.956	6.889		8.958				10.43
14.055	11.331	7.926		8.591				11.246
13.962	11.771	8.157		8.717				11.142
13.704	10.606	11.712		8.591				9.973
13.005	8.224	13.664		8.123				10.116
11.012	5.568	13.709		8.67				9.162
6.809	7.444	14.463		8.67				10.747
10.943	9.658	12.047		8.591				10.007
14.75	12.679	8.92		8.282				9.259
15.131	13.105	6.889		8.182				8.889
13.784	12.571	5.556		8.157				9.267
13.868	11.337	7.707		10.534				8.717
10.612	9.694	10.17		9.973				9.012
7.626	8.123	13.42		9.883				10.109
8.446	6.029	12.378		9.806				10
12.744	8.958	12.092		9.743				12.058
13.482	7.813	5.926		9.883				12.642
13.261	7.952	7.076		8.157				12.273
14.079	10.109	10		8.527				10.741
14.181	13.277	11.117		8.92				10.489
14.248	9.11	11.858		8.551				10.489
12.841	9.778	12.593		8.958				11.535
9.862	10.683	12.968		9.267				11.788
9.486	9.883	13.047		8.92				9.778
10.436	9.63	12.679		9.289				8.123
10.937	9.608	12.598		8.646				7.352
11.817	10.43	14.079		8.646				7.926
10.817	10.19	14.074		8.446				7.333
9.464	9.785	14.819		8.089				8.741
10.244	9.608	14.094		7.995				8.123
9.17	9.778	13.709		7.995				8.224
8.966	10.116	13.704		8.282				12.267
8.741	13.709	12.245		8.323				11.012
7.635	12.857	10.747		8.551				11.142
8.397	13.105	8.148		9.615				9.778
8.012	13.628	8.157		8.958				9.938
8.462	9.042	10.798		8.92				8.646
9.147	7.707	11.209		8.131				9.326
7.995	9.147	12.857		8.282				8.646
8.67	11.111	14.02		8.282				9.162
9.778	11.712	9.019		8.78				10.17
9.608	10.893	7.848		8.804				10.606
9.778	10.007	6.829		8.282				13.338
9.722	8.92	5.75		8.282				12.228
10.244	8.381	7.124		8.462				11.136
11.361	6.809	8.527		8.123				8.92
11.264	19.617	9.289		7.787				11.264
11.209	21.574	11.331		8.462				12.058
10.606	20.704	8.804		8.282				11.788
9.743	18.816	10.244		8.462				11.264
9.162	16.501	10.69		8.904				8.123
9.37	15.77	13.482		8.904				6.809
9.883	14.614	13.942		8.804				7.076
8.804	12.728	13.385		8.591				7.444
13.828	11.535	12.857		8.356				7.407
12.755	13.749	13.588		9.08				6.708
11.858	15.04	13.828		9.012				7.787
12.614	15.347	13.704		8.646				7.407
12.642	14.981	13.704		8.958				7.037
13.095	15.257	12.45		8.897				6.307
12.963	16.033	12.109		8.527				6.677
9.289	14.563	12.883		9.147				6.677
7.124	12.968	13.095		9.259				5.937
10.109	14.449	13.426		8.678				5.568
14.675	15.185	11.111		8.157				5.185
14.759	15.19	7.874		8.741				6.296
10.027	8.904	5.468		8.446				5.856
8.67	9.17	5.264		8.224				6.889
7.49	9.443	12.582		8.835				7.115
7.554	10.528	12.092		8.446				6.372
7.918	9.259	11.535		8.966				9.11
8.224	11.049	9.952		9.558				10.436
11.712	12.312	6.553		8.527				11.927
13.583	13.354	9.267		8.958				10.893
14.406	13.942	12.614		8.446				9.259
8.646	14.406	13.333		8.224				9.63
8.646	15.347	14.444		8.527				11.788
7.918	14.652	14.079		8.224				11.012
7.444	11.487	12.968		8.446				10.217
7.857	14.652	13.354		8.323				10.69
8.551	14.652	12.273		8.615				9.883
8.224	13.482	9.694		8.323				10.43
8.958	12.312	6.667		8.638				10.436
9.486	9.973	5.972		8.638				9.522
9.862	9.63	8.889		8.835				9.743
9.2	8.551	10.37		8.454				9.806
9.443	8.089	14.066		8.835				11.049
9.722	9.743	14.709		8.446				10.69
9.952	12.614	14.709		8.527				6.075
8.646	13.026	14.283		8.835				6.164
9.259	12.936	11.453		8.527				6.209
8.966	13.883	7.954		8.835				6.209
8.615	13.415	6.247		9.658				6.029
11.712	13.828	7.736		7.635				6.625
11.246	14.094	9.702		7.407				6.677
10.075	14.079	10.607		7.926				6.563
10.456	12.598	11.858		8.966				8.551
11.246	12.228	13.059		8.527				7.848
9.806	14.118	11.832		8.224				8.089
12.728	14.248	10.541		8.131				7.554
11.487	14.311	7.088		8.323				7.918
9.722	15.558	7.088		8.446				8.591
8.95	13.947	10.43		8.615				7.857
8.454	11.505	14.959		8.454				8.198
9.778	10.007	15.164		8.958				7.499
9.938	5.937	13.922		8.78				7.191
10.271	6.307	10.932		8.323				6.919
9.938	7.407	8.123		7.874				7.787
9.443	7.444	8.123		8.224				8.804
9.147	13.744	9.147		8.835				8.804
8.615	13.356	10.798		8.527				7.38
9.11	13.721	11.283		8.638				7.635
10.109	13.62	13.251		8.78				6.959
9.443	13.356	13.089		8.966				8.958
8.157	13.529	11.44		9.966				10.116
10.664	13.721	10.109		9.486				9.778
10.606	15.811	10.377		10.17				9.973
9.63	15.811	12.533		8.454				6.285
9.973	17.157	13.482		8.638				6.285
8.551	15.04	12.149		8.519				6.594
7.995	14.176	12.445		8.157				7.499
8.123	12.328	11.875		8.889				7.124
8.323	9.608	12.273		9.259				6.799
8.123	7.813	14.487		9.259				7.124
7.978	7.407	14.819		8.889				7.599
8.462	7.635	12.598		8.148				7.599
9.162	9.658	9.63		7.778				6.708
8.804	12.45	7.037		8.381				6.296
10.007	13.251	7.787		8.646				6.307
7.787	12.45	11.111		9.17				6.307
8.527	11.944	11.487		9.443				6.625
8.182	12.109	13.704		9.267				7.124
8.551	11.624	14.819		8.92				7.454
8.897	10.798	15.93		8.551				14.444
8.92	9.464	15.56		8.958				13.482
8.551	7.626	16.296		8.157				13.764
7.444	10.17	14.074		8.897				12.771
8.551	11.099	10.741		8.157				11.283
8.157	12.092	8.889		8.527				7.635
8.148	12.109	8.157		8.323				8.904
8.527	13.426	10.683		7.499				10.19
8.148	14.787	9.2		7.295				12.109
8.182	14.652	10.593		7.978				15.081
8.958	15.467	12.328		7.787				15.909
9.162	15.226	12.273		8.527				15.735
9.694	15.226	12.614		8.323				15.613
8.897	14.652	11.167		8.741				14.75
8.182	12.658	10.109		8.638				13.277
8.089	11.012	8.551		8.446				10.612
7.277	10.43	7.787		8.527				9.722
8.089	9.443	10.37		8.678				9.608
7.918	8.904	11.858		8.527				7.352
7.734	12.312	14.449		8.446				7.407
8.804	14.745	14.074		8.741				7.115
8.089	14.411	14.449		8.646				11.571
8.282	13.089	13.709		8.646				11.817
7.995	13.136	14.463		8.835				11.571
8.646	13.277	13.354		8.638				15.113
8.356	12.261	10.747		8.78				15.792
8.804	11.361	8.551		8.527				15.56
7.857	8.904	11.505		8.958				13.482
8.397	7.787	12.598		8.638				11.63
9.558	10.817	12.642		8.966				14.563
9.348	10.593	11.996		9.2				13.784
8.551	9.464	8.958		7.124				12.883
7.499	8.454	6.296		7.952				13.026
7.295	8.958	10.747		8.131				12.217
7.635	8.92	11.117		7.191				6.708
9.281	8.323	14.074		7.191				6.307
10.606	5.653	13.449		7.499				6.307
9.162	7.124	13.721		8.224				13.026
9.012	11.712	12.669		7.305				12.576
9.806	11.6	13.252		8.454				9.841
9.973	11.487	10.787		8.741				6.34
9.493	11.624	8.642		8.454				6.029
11.817	9.722	8.259		8.551				10.109
11.307	10.69	7.071		8.591				12.217
11.765	13.385	14.52		8.591				13.235
12.228	14.055	13.461		8.717				13.583
11.337	14.103	14.487		8.282				7.554
10.007	8.446	13.095		8.958				7.444
10.297	11.049	11.505		8.282				7.076
10.528	12.378	11.535		8.282				11.264
10.244	13.189	11.209		8.646				11.264
9.2	13.628	10.397		8.282				12.362
8.92	13.883	10.842		8.92				13.152
11.944	10.116	9.743		8.646				13.749
10.007	8.323	7.918		8.591				12.245
10.377	8.123	7.918		8.889				12.362
9.658	8.198	7.554		8.591				10.612
10.798	7.38	6.108		8.95				10.291
11.117	7.848	5.303		8.638				10.893
11.434	9.522	6.829		8.012				12.228
12.936	10.798	5.653		8.527				12.445
12.598	11.012	6.479		8.123				12.771
13.095	14.02	7.499		8.67				7.407
11.264	14.311	8.741		8.804				7.407
10.798	14.195	10.683		8.123				7.787
11.264	14.463	11.307		9.012				7.047
11.487	15.108	11.264		8.591				8.282
13.618	14.311	12.533		8.591				9.326
14.103	13.583	12.841		8.646				9.289
14.411	14.745	12.593		8.904				9.658
11.624	13.883	15.19		8.323				10.109
13.563	8.123	14.079		8.67				9.289
13.976	10.436	14.094		8.551				9.806
16.847	9.443	12.963		8.804				9.806
15.405	10.798	10.741		9.012				8.717
14.103	12.423	7.407		9.558				10.534
14.596	11.817	6.677		8.446				10.43
13.784	13.976	9.267		8.157				9.012
14.079	12.228	7.952		8.446				11.049
14.079	11.307	7.626		8.446				10.534
11.505	9.558	9.464		8.224				10.899
11.136	8.397	11.765		8.527				9.377
10.377	6.553	12.841		8.741				11.136
9.267	6.988	14.079		8.323				12.058
9.658	7.191	13.664		8.397				11.904
8.889	10.993	10.612		8.012				12.598
8.958	11.712	9.147		8.741				12.984
10.007	12.958	8.454		8.646				12.245
10.476	13.426	13.338		8.966				11.858
10.69	12.958	12.984		8.741				11.209
9.743	10.606	12.968		8.446				10.893
9.973	8.638	10.027		8.678				10.593
10.075	8.323	7.813		8.904				9.042
7.918	6.889	6.209		8.646				9.973
9.162	8.527	6.563		7.734				10.19
8.462	9.973	7.027		7.995				9.289
9.493	10.937	8.123		8.904				8.958
8.67	11.927	9.722		8.198				9.778
7.454	12.936	10.116		7.995				9.785
9.147	14.296	13.189		8.717				11.012
8.78	13.709	11.337		8.148				9.722
8.92	12.669	7.499		8.157				8.551
10.007	10.593	6.988		8.224				8.323
10.007	9.966	7.813		8.356				7.635
8.381	7.857	10.377		7.635				7.38
8.678	6.594	12.445		8.012				10.456
8.835	13.466	12.228		8.527				9.63
8.904	12.642	11.817		9.2				10.798
9.938	12.328	10.482		8.966				10.785
9.348	12.019	9.281		8.92				10.606
8.527	10.377	10.683		8.678				9.938
9.806	8.323	11.817		9.722				9.11
10.109	6.799	12.669		9.428				7.978
10.062	7.076	9.259		8.904				8.67
9.743	7.076	6.677		8.678				8.95
10.062	8.591	6.889		8.397				8.123
9.694	10.476	8.224		8.282				7.076
9.443	12.728	8.323		8.446
10.766	12.642	9.281		8.356
9.443	13.784	7.191		8.182
9.694	13.724	6.479		8.591
10.297	14.463	9.608		8.889
9.694	14.463	12.267		8.904
9.259	13.883	10.798		8.904
11.577	12.217	9.938		8.646
11.264	10.606	8.958		8.224
10.397	8.446	10.109		8.741
8.282	14.074	11.765		8.454
8.182	12.593	12.092		7.787
8.92	11.481	12.132		8.157
10.17	9.259	9.608		8.224
10.476	7.778	6.959		7.734
10.766	6.677	11.434		8.356
11.577	6.667	11.594		8.446
10.244	6.677	12.958		8.551
9.443	9.443	12.312		8.551
8.92	9.443	13.277		8.646
10.062	10.476	13.598		8.356
10.027	11.246	13.749		8.67
10.397	12.669	13.089		8.78
10.476	12.669	10.19		8.282
9.694	11.31	13.426		8.78
9.63	10.297	16.08		8.638
9.267	8.658	16.732		8.958
10.397	6.594	14.999		8.551
9.637	7.995	12.267		8.182
9.443	7.635	9.042		8.157
10.331	6.959	8.958		8.182
9.522	8.123	11.197		8.551
9.973	7.635	12.771		9.966
9.11	9.348	15.757		9.862
9.973	7.926	15.573		9.558
11.712	15.822	13.917		8.638
10.317	14.614	14.248		10.397
11.434	13.659	10.317		11.136
9.281	13.517	8.95		11.117
9.281	12.679	12.092		11.117
9.443	7.787	11.927		10.741
8.198	8.889	11.944		9.119
11.142	8.182	12.423		9.08
11.142	8.352	12.837		8.904
10.116	13.252	13.508		8.904
9.841	14.487	14.176		8.615
10.109	14.959	12.642		8.95
8.646	16.405	16.397		8.904
10.43	17.006	15.956		8.67
8.804	17.114	13.922		8.323
7.554	15.113	10.937		8.804
9.162	11.811	9.658		8.282
10.075	11.249	9.973		8.904
10.541	9.718	12.841		8.904
10.075	12.669	12.921		8.804
8.198	13.252	12.092		8.804
8.198	13.112	14.248		8.527
6.108	14.907	14.577		8.224
6.625	13.922	14.079		7.918
7.191	12.184	12.019		7.407
7.918	10.73	10.377		8.397
7.848	8.696	8.012		8.397
8.089	7.244	8.966		8.397
7.995	7.738	9.147		7.926
10.109	9.702	11.817		8.397
9.486	12.298	8.323		8.446
10.244	11.249	10.664		8.323
11.858	12.019	11.41		8.646
11.111	10.015	10.69		8.678
11.927	7.244	11.63		8.397
9.281	6.69	10.244		8.157
9.019	8.333	8.282		8.446
7.734	10.556	8.591		7.874
6.919	11.667	9.615		8.397
12.132	8.089	11.209		8.123
10.899	11.993	13.517		8.646
11.41	16.034	9.147		8.157
9.694	16.574	8.835		7.599
8.123	14.54	10.075		7.599
9.938	14.614	11.41		8.381
8.78	12.134	14.487		8.157
6.809	10.787	13.598		8.397
6.959	7.412	13.664		8.381
9.289	6.136	13.277		8.381
9.63	8.958	11.624		8.646
9.37	11.235	9.658		8.92
8.446	12.335	9.862		8.381
9.486	9.59	11.817		8.123
9.259	7.244	12.328		8.397
10.593	7.798	8.551		9.464
9.147	6.667	9.08		9.042
9.973	8.906	10.331		8.78
10.109	8.498	11.012		10.109
10.436	8.407	11.834		9.147
11.817	6.759	12.134		9.658
9.862	5.583	13.356		8.95
8.638	6.69	12.826		8.741
10.37	5.583	13.356		9.147
9.63	7.244	13.889		8.966
9.259	13.205	12.771		8.741
9.259	13.889	10.541		8.835
8.889	13.005	6.759		7.115
10.377	12.485	7.995		7.191
11.481	10.214	10.69		6.889
11.167	7.738	13.026		7.874
10.766	10.244	14.055		8.123
11.117	7.556	13.744		8.678
10.741	6.334	13.482		8.446
12.245	7.454	12.658		8.741
11.535	13.989	13.136		8.381
10.899	13.38	13.764		8.381
10.244	12.273	7.599		8.446
10.217	10.686	10.476		7.813
9.486	10.614	11.788		8.454
9.558	8.625	13.883		8.615
8.966	10.915	13.38		8.089
10.075	13.744	13.618		8.089
10.075	14.066	14.675		7.978
11.142	14.824	14.176		7.978
10.456	11.876	14.176		8.454
9.938	9.51	13.089		8.282
9.326	9.044	12.593		8.446
9.162	6.69	11.927		8.131
9.326	6.009	10.109		8.123
9.147	10.334	5.972		8.615
9.37	12.595	6.468		8.78
10.612	14.583	7.952		8.67
9.785	14.142	7.952		8.551
7.787	16.111	8.78		8.646
8.282	7.222	8.78		8.678
9.778	13.333	12.593		8.397
9.147	14.455	14.577		8.397
8.615	15.565	11.967		8.381
9.11	13.345	8.95		8.646
9.147	12.222	7.787		8.678
10.436	8.352	7.305		8.678
9.522	7.778	6.625		9.044
8.224	11.667	7.626		9.486
7.778	11.68	8.78		8.966
8.157	13.933	9.443		8.593
7.787	16.111	10.766		8.48
7.037	11.667	11.765		7.857
6.677	9.51	12.261		8.224
8.157	11.719	13.005		8.646
8.148	11.785	11.012		8.282
7.778	11.719	8.323		7.635
8.958	12.826	7.978		7.848
7.635	13.38	7.499		8.397
8.551	15.645	9.259		8.119
7.444	15.595	11.049		7.989
8.224	13.112	11.246
8.282	12.79	12.183
7.037	11.785	12.669
8.958	10.334	11.499
8.638	8.48	7.38
8.966	7.244	8.804
9.2	6.781	11.499
8.92	8.203	15.008
8.92	10.199	15.822
9.428	13.721	15.226
9.37	17.568	14.93
7.995	17.647	14.759
9.615	18.198	14.406
9.08		12.883
10.43		12.183
10.027		11.361
8.646		13.922
9.08		14.103
10.43		12.936
10.968		11.927
10.17		10.943
10.534		10.937
11.264		10.109
10.842		7.952
10.893		9.443
9.722		12.267
9.443		12.533
8.717		13.152
7.027		12.841
12.958		13.189
13.047		14.229
14.079		13.152
14.079		15.226
10.817		15.298
9.042		15.298
6.889		14.889
10.482		10.377
12.328		8.519
13.868		13.749
13.868		14.856
11.811		14.152
11.197		14.152
9.348		13.749
8.224		14.463
9.464		11.875
10.297		14.833
9.443		13.354
9.17		11.117
8.381		8.519
8.966		11.487
8.966		12.245
8.835		13.333
8.131		12.968
8.92		10.741
7.115		10.37
9.694		7.926
9.486		11.858
10.007		14.229
7.076		13.261
7.635		13.136
7.635		13.105
7.599		11.858
7.857		11.049
8.123		11.535
7.635		14.463
7.076		14.75
8.446		15.226
8.123		15.713
8.615		16.148
9.558		14.001
10.436		13.136
9.785		11.012
9.862		12.328
9.2		14.001
6.164		15.748
7.952		16.372
9.289		15.748
8.131		14.487
8.835		17.089
7.626		13.917
9.147		10.271
8.678		8.958
9.558		7.626
8.012		9.558
5.972		9.973
7.554		10.482
8.182		11.624
8.224		11.967
8.92		12.793
9.377		9.63
7.995		7.787
7.857		8.462
9.267		13.136
9.658		14.875
8.889		15.226
8.527		14.652
8.182		13.482
8.678		12.064
9.2		9.615
10.075		7.499
12.047		9.722
11.337		11.142
11.788		14.652
8.678		15.93
8.958		12.183
9.2		8.804
8.904		8.804
6.829		8.95
9.348		8.123
9.289		8.78
8.638		11.817
7.295		13.277
9.785		13.922
8.224		13.917
6.677		12.793
7.191		13.251
8.131		12.771
8.78		8.897
9.2		7.417
8.012		6.667
8.638		11.875
6.479		13.466
6.372		11.927
9.785		12.328
9.785		11.788
10.476		11.535
11.811		15.63
12.334		14.487
14.463		14.689
14.463		14.176
16.518		13.047
14.93		10.291
14.948		7.027
12.614		10.397
9.2		7.417
5.785		12.614
13.136		12.222
13.105		13.338
12.334		11.487
12.058		7.037
11.571		6.667
9.443		8.157
12.936		8.527
13.426		9.637
13.426		12.362
13.917		12.423
15.405		15.63
13.764		15.718
14.652		15.792
12.064		13.868
11.246		6.029
9.806		6.677
9.806		7.635
13.883		12.669
14.52		12.658
15.556		12.658
15.19		11.246
8.527		10.17
7.037		9.162
11.505		8.356
10.377		8.356
13.724		8.804
15.965		9.37
15.365		10.331
13.947		11.858
13.385		11.771
11.142		11.499
10.43		12.132
8.804		11.331
10.785		10.075
10.116		7.707
10.785		5.785
11.331		7.813
11.695		10.612
12.576		12.267
13.026		12.921
11.834		13.709
10.17		12.899
9.615		12.533
8.804		11.858
10.43		8.323
13.482		7.454
13.385		9.11
13.947		9.147
14.02		10.291
13.659		12.092
13.583		12.423
13.297		13.277
8.527		13.277
6.677		13.784
7.787		15.081
8.157		13.277
9.267		11.099
10		7.978
8.148		7.635
6.667		7.635
6.468		11.283
6.468		12.598
5.605		12.45
5.568		11.712
7.076		11.956
6.394		8.804
6.34		6.959
5.666		7.787
14.079		14.118
13.598		15.77
13.152		14.118
11.505		10.842
11.283		7.787
10.798		11.049
10.109		12.312
7.952		13.942
6.131		14.652
9.443		15.185
11.434		14.103
13.482		12.312
15.131		11.487
14.999		12.312
14.875		11.499
12.533		10.244
9.259		8.282
7.848		6.829
9.37		7.995
11.6		14.074
11.142		13.704
14.406		12.968
14.103		10.741
11.956		9.63
9.147		7.778
8.323		7.037
10.331		8.527
12.064		11.111
10.69		12.228
12.217		12.598
14.875		12.593
14.759		11.487
14.525		15.414
14.444		15.93
11.487		14.296
10.43		14.176
9.37		13.976
10.331		12.533
9.658		13.047
10.397		12.149
9.694		9.348
8.157		11.858
7.918		13.01
8.157		13.704
8.157		12.598
9.289		11.111
8.646		10.007
7.918		5.972
14.103		6.296
13.461		9.259
9.722		11.858
8.646		10.271
8.182		11.283
10.062		11.771
12.058		12.261
13.659		13.089
13.095		11.771
13.047		10.116
13.152		8.462
13.517		7.499
14.311		8.95
14.675		11.142
13.659		13.917
16.997		14.079
15.285		14.103
14.583		11.624
12.134		8.454
12.485		7.499
10.379		7.635
8.625		8.198
7.954		10.606
7.954		9.722
8.906		10.943
12.826		13.304
14.444		12.669
13.933		13.205
14.444		12.134
13.9		10.787
11.125		11.331
8.958		12.423
8.407		14.283
7.244		14.164
8.259		13.62
11.68		15.366
12.669		15.802
13.356		13.076
13.744		12.534
13.744		10.787
14.583		9.59
12.693		9.044
13.889		12.335
13.005		14.066
10.787		13.989
7.954		14.164
6.503		14.709
8.975		13.437
11.249		11.331
11.967		7.556
13.721		7.857
12.922		16.149
14.423		13.345
12.423		12.235
14.678		10.614
14.487		8.352
14.022		6.667
14.022		6.136
14.337		7.798
14.022		11.167
13.449		12.273
13.9		12.886
12.79		12.886
11.235		11.68
10.244		10.062
11.719		7.244
12.79		6.136
13.933		6.69
13.076		11.876
12.534		12.886
13.076		12.97
10.541		13.205
9.196		14.423
10.73		14.423
11.331		14.667
11.246		10.672
9.162		7.896
8.259		11.027
9.493		13.38
9.289		14.54
9.732		14.583
9.459		14.229
9.372		12.79
7.885		13.17
8.034		11.928
8.323		9.938
12.246		10.015
12.897		9.112
12.417		8.352
11.624		7.857
10.317		9.51
9.082		9.444
7.465		13.933
7.295		16.149
8.615		16.149
10.271		16.676
12.037		15.565
13.564		12.778
15.56		9.444
7.952		10
8.049		13.38
8.123		14.54
8.96		15.164
9.217		13.989
9.377		12.335
9.443		10.015
9.806		8.407
9.973		11.719
10.606		13.989
9.785		14.487
8.835		16.149
9.259		16.149
9.281		16.197
9.147		16.704
9.289		16.149
10.19		15.092
10.798		10.556
9.37		8.889
8.966		10.556
9.443		15
8.904		16.111
6.307		15.556
5.038		14.614
8.157		17.993
7.874		18.088
8.741		16.197
9.042		11.667
9.147		6.136
6.829		6.667
7.857		8.906
8.638		10.57
9.281		12.826
8.454		13.9
9.348		14.487
9.464		13.989
9.11		13.437
9.11		10.943
9.464		14.667
9.443		15.684
7.874		15.476
7.813		12.693
8.904		10.015
9.042		7.954
9.722		6.334
9.443		11.249
8.397		13.205
7.926		12.485
8.323		13.426
9.658		11.967
9.658		9.938
9.281		11.111
9.042		10.015
8.835		6.961
10.075		8.48
11.712		11.44
7.978		12.485
7.277		13.437
7.554		15.918
7.047		13.205
8.148		13.426
9.259		13.426
10.37		10.379
10.007		10.379
10.37		9.044
11.117		9.493
9.722		12.134
9.694		12.681
9.17		13.17
9.428		15.041
9.17		15.01
9.486		16.121
9.558		14.455
8.67		14.079
8.446		11.927
8.646		11.771
8.717		10.17
9.08		7.305
8.958		6.372
11.049		7.926
12.334		10.593
12.614		11.197
14.675		11.505
13.136		11.624
12.058		12.228
9.443		10.798
10.456		9.778
9.973		10.116
8.323		10.456
8.282		8.95
8.123		7.787
8.131		6.677
8.282		7.554
8.958		11.283
8.131		11.361
7.787		11.712
8.182		13.126
9.289		12.963
10.007		13.482
9.658		14.52
9.377		13.354
8.958		13.466
8.92		12.228
8.897		10.291
8.157		8.527
10.766		7.407
10.476		6.479
10.217		6.307
9.17		6.164
9.348		6.296
8.958		7.499
8.446		13.261
9.147		12.614
9.348		12.047
9.443		11.012
8.638		11.049
6.164		11.63
9.743		12.378
9.806		7.191
9.162		8.717
9.694		8.717
9.37		11.331
9.019		13.482
8.678		15.271
10.528		14.306
11.788		14.93
8.92		13.426
9.966		11.771
9.17		9.443
11.712		11.788
11.44		11.523
11.624		12.857
12.328		12.092
10.683		10.489
8.454		8.92
6.809		8.92
5.342		8.92
12.261		10.007
8.462		12.228
5.797		12.857
9.147		12.857
12.598		13.38
14.176		12.835
13.764		9.722
12.793		11.012
9.267		11.337
9.694		10.075
8.92		8.741
8.958		11.111
8.157		10.999
9.326		10.244
8.646		11.811
8.591		6.677
9.289		7.417
8.958		7.787
8.551		9.267
8.527		10.747
8.182		12.598
8.282		12.984
7.191		12.968
7.417		12.245
7.778		14.463
8.157		13.709
8.182		12.149
7.787		10.528
8.282		7.635
9.147		8.397
6.959		11.337
4.969		12.963
9.019		6.34
9.493		8.92
8.323		9.289
6.677		10.766
6.209		12.222
6.468		11.487
7.277		11.111
8.717		10.377
8.904		10.007
7.635		7.813
9.377		6.307
9.443		8.527
8.148		9.289
7.813		10.397
8.198		11.136
9.267		12.963
8.897		12.228
8.897		8.182
11.852		8.527
10.062		8.519
8.182		10.397
8.282		12.984
7.813		7.635
9.012		10.244
7.857		11.049
8.224		14.103
8.958		16.749
8.897		16.891
8.148		13.152
9.259		12.576
8.92		11.956
10		9.443
9.658		7.635
9.658		5.605
9.267		6.759
9.637		8.591
9.259		10.798
9.326		10.476
8.519		10.109
7.417		9.326
10.747		6.34
10.377		8.958
9.259		11.944
10.007		12.362
8.897		11.771
10.007		15.298
9.267		16.501
7.787		14.311
7.778		12.058
7.047		9.377
11.264		11.331
9.377		11.63
7.49		13.883
6.708		14.02
7.076		14.02
10.766		12.679
11.535		10.534
11.944		7.918
11.264		6.759
10.476		7.277
10.331		6.296
9.722		7.037
10.541		10.37
9.973		12.598
10.116		13.704
10.291		14.074
9.281		14.253
10.993		14.248
11.307		14.248
8.323		14.103
9.259		13.764
9.348		11.927
7.707		9.785
7.305		7.626
7.124		7.027
8.454		11.012
9.658		11.434
9.658		11.927
8.638		11.283
7.978		10.271
6.164		7.848
7.454		6.677
8.741		5.797
9.558		6.799
9.862		9.11
8.966		11.099
8.741		11.624
5.785		12.533
5.653		11.307
8.454		11.264
9.281		9.608
9.443		6.799
10.271		6.296
8.95		14.824
8.67		14.463
8.123		11.41
7.454		11.246
8.527		8.446
9.973		7.734
9.37		9.259
9.63		11.049
9.019		12.217
7.076		13.517
6.468		14.675
8.92		11.712
9.267		10.541
8.527		6.799
9.08		6.468
9.37		8.198
9.63		11.771
9.289		11.594
9.658		11.012
9.806		11.487
9.722		11.967
9.259		12.598
10.116		12.109
8.92		8.123
8.835		7.305
8.224		6.799
8.323		8.454
9.464		11.117
10.593		11.927
11.927		12.857
11.44		7.787
10.612		6.468
8.323		7.305
7.848		7.813
7.499		9.785
8.462		10.766
9.289		11.624
9.259		10.291
8.198		10.482
7.635		7.952
7.635		7.635
8.551		9.722
9.259		10.541
9.615		14.292
9.37		11.858
9.63		8.966
10.785		6.307
9.938		8.123
9.11		10.741
8.804		13.047
8.95		14.383
8.123		17.47
6.029		17.411
5.856		15.909
4.475		13.764
8.462		12.312
8.804		9.938
8.323		10.937
8.551		11.624
8.804		6.759
8.78		6.708
9.019		8.92
8.717		11.505
8.958		12.984
9.493		14.819
9.778		15.203
9.11		11.505
8.95		10.741
9.11		10.377
9.147		9.267
9.042		8.92
9.11		8.897
8.958		10.741
8.958		6.029
9.464		7.333
9.281		10.741
9.281		11.523
7.333		11.535
7.874		11.012
8.741		11.264
7.952		9.952
9.289		10.766
9.147		8.646
7.978		7.874
9.11		10.244
9.63		12.963
9.778		13.38
8.958		12.312
8.462		8.904
9.289		6.029
9.778		6.553
10.291		9.428
9.841		10.476
8.446		12.857
8.804		13.563
9.259		13.618
8.804		12.312
9.862		8.904
9.443		7.874
9.2		9.862
9.722		11.535
9.966		13.902
9.722		15.271
10.217		14.948
10.007		14.948
9.722		13.942
10.482		10.377
10.291		11.487
10.593		12.968
9.862		15.943
10.19		16.671
7.918		15.995
6.394		9.862
6.759		9.658
9.722		8.454
10.893		6.988
11.487		8.157
8.519		10.297
8.897		11.481
9.637		10
9.443		10.007
9.973		9.289
9.267		9.658
9.63		10.766
10.027		12.642
10.664		12.642
9.841		12.598
10.43		12.593
11.197		11.117
10.297		7.407
8.966		7.417
7.926		10.377
7.407		12.245
6.889		11.535
7.076		11.505
7.978		8.897
8.67		7.407
9.443		7.417
9.493		8.897
9.08		10.397
8.958		12.598
7.813		12.245
6.209		13.38
6.708		16.397
7.635		15.271
7.995		13.917
9.443		13.426
11.41		12.45
8.835		12.092
8.224		9.443
8.966		13.482
10.43		13.089
10.062		13.482
9.012		14.652
11.049		13.005
10.766		11.246
10.397		11.499
7.813		10.69
9.862		7.49
9.147		12.984
9.558		15.626
8.95		14.614
8.95		12.787
9.63		10.17
8.804		10.606
11.117		10.17
11.487		11.535
12.222		13.01
12.593		15.185
11.481		15.626
8.897		15.405
11.487		13.22
12.228		13.152
10.747		10.968
10.291		10.899
10.766		11.535
10.271		11.167
9.973		11.944
9.486		13.583
10.075		13.704
10.17		14.306
8.835		14.103
9.722		13.426
10.489		12.771
10.741		10.937
9.952		8.95
8.527		8.323
9.147		6.919
9.778		6.919
8.966		12.936
9.862		10.968
10.528		9.806
9.281		10.244
11.765		12.058
12.793		13.126
13.828		14.463
13.482		15.185
13.588		15.04
14.652		9.196
11.142		8.975
10.297		12.693
9.778		17.656
8.835		17.436
7.626		18.897
9.493		18.164
9.37		15.285
9.019		13.205
9.493		13.356
9.019		15.476
9.63		15.645
9.11		17.231
7.124		16.518
6.809		17.231
9.11		15.645
7.454		14.959
8.958		14.667
8.527		16.924
8.638		7.222
8.835		7.222
9.558		11.928
10.377		14.907
10.377		15.996
9.486		17.15
7.926		19.132
7.626		17.656
7.635		20.824
8.397		20.443
7.076		17.786
10.397		15.733
9.289		16.149
8.591		15.326
7.778		15.733
8.527		14.928
8.157		15.733
8.527		18.088
8.148		18.071
8.148		16.897
7.417		14.164
9.289		11.399
8.182		12.669
8.148		11.811
7.778		11.811
7.047		12.97
8.551		14.229
7.848		14.142
8.804		13.755
6.829		9.829
7.918		9.461
7.995		11.785
8.224		10.999
8.356		11.785
8.282		13.755
10.683		15.713
10.482		13.017
9.042		10.482
8.835		8.678
8.966		7.857
9.348		8.678
9.348		10.999
10.244		13.076
8.123		11.967
7.874		11.772
9.042		11.967
9.464		12.134
10.377		13.889
9.608		15.113
9.785		15.496
9.348		13.17
8.462		14.487
7.635		14.412
7.952		13.426
7.952		12.826
8.198		12.298
6.829		8.333
7.295		11.249
8.67		11.811
7.787		11.027
9.37		9.044
9.615		10.672
8.804		11.889
9.841		11.811
8.454		10.244
7.635		9.718
8.835		10.438
9.464		10.438
9.486		12.197
9.259		13.563
10.528		16.897
9.486		17.647
8.454		17.114
13.659		12.958
12.334		12.485
11.289		7.222
9.966		8.462
9.17		10.015
11.523		11.68
12.614		12.922
10.271		12.922
10.19		13.922
12.312		13.437
11.771		10.686
11.834		7.454
11.817		7.222
11.41		7.738
11.811		7.412
12.582		15.164
9.042		13.17
8.157		11.44
8.92		8.696
8.323		6.211
8.397		6.479
11.481		8.958
13.047		11.18
14.449		11.928
[truncated: 454 more rows]

## Sheet: S Fig 11
Supplementary Fig. 11: (a) 1H-15N projection of 3D hCANH spectrum. (b) 13C (top), 15N, and 1H (bottom) linewidths of assigned residues of the 13C, 2H, 15N sample. Three residue moving average is shown as a solid line through plot.
Residue	PASD: 2146.0	manual: 90.0	total: 2236.0
30	0	0	0
31	0	0	0
32	0	0	0
33	7	0	7
34	27	2	29
35	33	0	33
36	33	0	33
37	107	3	110
38	45	0	45
39	60	0	60
40	52	0	52
41	49	2	51
42	9	0	9
43	30	0	30
44	29	0	29
45	8	0	8
46	0	0	0
47	0	0	0
48	14	0	14
49	17	0	17
50	3	0	3
51	0	0	0
52	0	0	0
53	0	0	0
54	0	0	0
55	1	0	1
56	1	0	1
57	0	0	0
58	0	0	0
59	0	0	0
60	1	0	1
61	11	0	11
62	28	0	28
63	54	0	54
64	84	1	85
65	68	0	68
66	37	0	37
67	50	1	51
68	66	1	67
69	75	1	76
70	87	0	87
71	74	2	76
72	64	1	65
73	116	0	116
74	61	0	61
75	62	1	63
76	107	3	110
77	69	1	70
78	98	2	100
79	25	2	27
80	20	0	20
81	14	0	14
82	4	0	4
83	0	0	0
84	8	0	8
85	13	0	13
86	32	20	52
87	98	4	102
88	20	30	50
89	19	0	19
90	23	10	33
91	27	0	27
92	19	0	19
93	40	3	43
94	25	0	25
95	19	0	19
96	3	0	3
97	0	0	0
98	0	0	0
99	0	0	0
100	0	0	0
101	0	0	0
102	0	0	0
103	0	0	0
104	0	0	0
105	0	0	0
106	0	0	0
107	0	0	0
108	0	0	0
	total: 2236.0
30	0
31	0
32	0
33	7
34	29
35	33
36	33
37	110
38	45
39	60
40	52
41	51
42	9
43	30
44	29
45	8
46	0
47	0
48	14
49	17
50	3
51	0
52	0
53	0
54	0
55	1
56	1
57	0
58	0
59	0
60	1
61	11
62	28
63	54
64	85
65	68
66	37
67	51
68	67
69	76
70	87
71	76
72	65
73	116
74	61
75	63
76	110
77	70
78	100
79	27
80	20
81	14
82	4
83	0
84	8
85	13
86	52
87	102
88	50
89	19
90	33
91	27
92	19
93	43
94	25
95	19
96	3
97	0
98	0
99	0
100	0
101	0
102	0
103	0
104	0
105	0
106	0
107	0
108	0

## Sheet: S Fig 19
Supplementary Fig. 19: Distance restraints used for structure calculation.
Assignment	C' (Hz)	CA (Hz)	N (Hz)	H (Hz)
34	114.7	100	132.2	225
35	57.2	79.7	92.5	232.8
36	69.1	99.6	84.2	189.7
37	68.9	78.3	73.2	199.7
38	80.4	94.1	76.1	168.5
39	117.1	87.3	90.9	182.3
40	52.2	71.4	81.4	219.4
41	69.8	97.4	92.4	181.2
42	56	77.5	72.9	154.7
43	69.2	80.8	93.1	140.2
44	48.9	83.4	76.7	198.8
45	100.2	86.9	100.4	253
62	97.5	88	99.6	196.2
63	45.4	81.4	73.6	164.7
64	55	100	77.3	184.1
65	99.1	86.9	74.1	212.7
66	72.7	70.6	58.5	127.7
67	116	147.4	92.2	222
68	63.4	95.6	71.3	249.5
69	69.3	76.3	94.4	300
70	57.4	68.4	62.3	224.5
71	100	70.8	72	165.2
72	63.1	97	72	217.8
73	69.8	97.2	78	167.4
74	62.3	71.4	71.7	172.8
75	59.3	97.6	83.2	217.1
76	67.7	74.1	69.6	146.4
77	55.4	84.4	79.8	150
78	68.6	87.4	72.4	150.1
79	97.2	89.3	77.4	225
80	63.7	104.4	78.5	170.1
81	57.1	83.6	70.2	177.2
82	76	55.2	90.3	147.7
83	53.8	77.7	92.4	252.9
84	91.7	146.2	148.9	272.6
85	138.7	121.5	79	194.3
86	98.5	99.6	126.7	286.6
87	64.6	114.3	142.5	256.2
88	n/a	80.1	97.6	147.2
89	n/a	53.5	85.6	215.2
90	93.1	82.8	116.5	215.5
91	n/a	148.7	141.5	215
92	n/a	97	89.8	200
94	139	142.3	100	250.1
95	122.2	81.7	99.4	250
96	n/a	88.7	99.6	199.9

## Sheet: S Table1
Supplementary Table 1: Concentration of amplified fibrils produced with natural abundance monomer, as determined by the [3H]-BF2846 radioligand binding assay.
Case		[3H]BF2846 binding 0.3 µM cold (DPM)	[3H]BF2846 binding at 0 µM cold (DPM)	Specific binding (DPM)	Conversion to curies (Ci)	moles BF2846 (calculated from specific activity) (µmol)	moles binding sites (based on fractional occupancy at 2 nM [3H]BF2846) (µmol)	moles monomeric Asyn (calculated from Bmax) (µmol)	Volume added to assay well (µL)	Concentration (µmol/µL)	Asyn Fibril conc. (µM)	Avg Asyn fibril conc. (µM)	Fold Amplification (LBD/avg(C1,C2,C3))
	Replicate 1	954.762	6071.43	4950	2.22973e-09	3.04192e-08	1.06467e-07	2.53494e-06	0.03	8.44979e-05	84.4979
LBD1	Replicate 2	1269.05	6852.38	5730.95	2.58151e-09	3.52184e-08	1.23264e-07	2.93487e-06	0.03	9.78289e-05	97.8289	92.5588	17.0374
	Replicate 3	1140.48	6707.14	5585.71	2.51609e-09	3.43259e-08	1.20141e-07	2.86049e-06	0.03	9.53497e-05	95.3497
	Replicate 1	945.238	6342.86	5325.4	2.39883e-09	3.27262e-08	1.14542e-07	2.72718e-06	0.03	9.0906e-05	90.906
LBD2	Replicate 2	938.095	7261.9	6244.44	2.81281e-09	3.8374e-08	1.34309e-07	3.19783e-06	0.03	0.000106594	106.594	94.2388	17.3466
	Replicate 3	1169.05	6009.52	4992.06	2.24868e-09	3.06777e-08	1.07372e-07	2.55648e-06	0.03	8.52159e-05	85.2159
	Replicate 1	1083.33	5638.1	4445.24	2.00236e-09	2.73173e-08	9.56106e-08	2.27644e-06	0.03	7.58814e-05	75.8814
LBD3	Replicate 2	1171.43	6290.48	5097.62	2.29622e-09	3.13264e-08	1.09642e-07	2.61053e-06	0.03	8.70178e-05	87.0178	87.3023	16.0698
	Replicate 3	1323.81	6992.86	5800	2.61261e-09	3.56427e-08	1.2475e-07	2.97023e-06	0.03	9.90076e-05	99.0076
	Replicate 1	1919.05	13207.1	11184.1	5.0379e-09	6.87298e-08	2.40554e-07	5.72748e-06	0.03	0.000190916	190.916
LBD4	Replicate 2	2173.81	11628.6	9605.56	4.32683e-09	5.9029e-08	2.06602e-07	4.91908e-06	0.03	0.000163969	163.969	189.277	34.8404
	Replicate 3	1976.19	14497.6	12474.6	5.61919e-09	7.66602e-08	2.68311e-07	6.38835e-06	0.03	0.000212945	212.945
	Replicate 1	750	933.333	208.73	9.40226e-11	1.28271e-09	4.48948e-09	1.06892e-07	0.03	3.56308e-06	3.56308
C1	Replicate 2	714.286	940.476	215.873	9.72401e-11	1.3266e-09	4.64312e-09	1.1055e-07	0.03	3.68501e-06	3.68501	3.98306
	Replicate 3	709.524	1000	275.397	1.24053e-10	1.6924e-09	5.92339e-09	1.41033e-07	0.03	4.7011e-06	4.7011
	Replicate 1	759.524	1345.24	578.571	2.60618e-10	3.55549e-09	1.24442e-08	2.96291e-07	0.03	9.87637e-06	9.87637
C2	Replicate 2	800	1221.43	454.762	2.04848e-10	2.79465e-09	9.78127e-09	2.32887e-07	0.03	7.76291e-06	7.76291	10.1067
	Replicate 3	740.476	1509.52	742.857	3.3462e-10	4.56508e-09	1.59778e-08	3.80423e-07	0.03	1.26808e-05	12.6808
	Replicate 1	880.952	1069.05	174.603	7.86501e-11	1.07299e-09	3.75546e-09	8.94157e-08	0.03	2.98052e-06	2.98052
C3	Replicate 2	916.667	1047.62	153.175	6.89976e-11	9.41304e-10	3.29456e-09	7.8442e-08	0.03	2.61473e-06	2.61473	2.2083
	Replicate 3	885.714	954.762	60.3175	2.717e-11	3.70669e-10	1.29734e-09	3.08891e-08	0.03	1.02964e-06	1.02964

## Sheet: S Table 2
Supplementary Table 2: Concentration of amplified fibrils produced with isotopically labeled Asyn monomer (uCN-Asyn), as determined by the [3H]-BF2846 radioligand binding assay.
4th cycle data
Case	Assay 1	[3H]BF2846 binding 0.3 µM cold (DPM)	[3H]BF2846 binding at 0 µM cold (DPM)	Specific binding (DPM)	Conversion to curies (Ci)	moles BF2846 (calculated from specific activity) (µmol)	moles binding sites (based on fractional occupancy at 2 nM [3H]BF2846) (µmol)	moles monomeric Asyn (calculated from Bmax) (µmol)	Volume added to assay well (µL)	Concentration (µmol/µL)	Asyn Fibril conc. (µM)	Avg Asyn fibril conc. (µM)	Fold Amplification (LBD/avg(C1,C2))
	Replicate 1	1302.38	10431	9058.73	4.08051e-09	5.56686e-08	1.9484e-07	4.63905e-06	0.15	3.0927e-05	30.927
LBD1	Replicate 2	1421.43	10333.3	8961.11	4.03654e-09	5.50687e-08	1.9274e-07	4.58906e-06	0.15	3.05937e-05	30.5937	39.8279	22.7891
	Replicate 3	1392.86	11033.3	9661.11	4.35185e-09	5.93704e-08	2.07796e-07	4.94754e-06	0.15	3.29836e-05	32.9836
	Replicate 1	1021.43	5709.52	4655.56	2.0971e-09	2.86098e-08	1.00134e-07	2.38415e-06	0.15	1.58943e-05	15.8943
LBD2	Replicate 2	1104.76	6302.38	5248.41	2.36415e-09	3.22531e-08	1.12886e-07	2.68776e-06	0.15	1.79184e-05	17.9184	19.6511	11.2442
	Replicate 3	1035.71	6009.52	4955.56	2.23223e-09	3.04534e-08	1.06587e-07	2.53778e-06	0.15	1.69185e-05	16.9185
	Replicate 1	561.905	1464.29	910.317	4.10053e-10	5.59417e-09	1.95796e-08	4.66181e-07	0.15	3.10787e-06	3.10787
C1	Replicate 2	571.429	1347.62	793.651	3.575e-10	4.87722e-09	1.70703e-08	4.06435e-07	0.15	2.70957e-06	2.70957	2.87621
	Replicate 3	528.571	1566.67	1012.7	4.5617e-10	6.22334e-09	2.17817e-08	5.18611e-07	0.15	3.45741e-06	3.45741
	Replicate 1	685.714	733.333	137.302	6.18476e-11	8.43759e-10	2.95316e-09	7.03133e-08	0.15	4.68755e-07	0.468755
C2	Replicate 2	514.286	638.095	42.0635	1.89475e-11	2.58493e-10	9.04725e-10	2.15411e-08	0.15	1.43607e-07	0.143607	0.619136
	Replicate 3	588.095	904.762	308.73	1.39068e-10	1.89724e-09	6.64034e-09	1.58103e-07	0.15	1.05402e-06	1.05402
										0
Assay 2
	Replicate 1	1564.29	14040.5	12310.3	5.54519e-09	7.56506e-08	2.64777e-07	6.30422e-06	0.15	4.20281e-05	42.0281
LBD1	Replicate 2	1819.05	16619	14888.9	6.70671e-09	9.14967e-08	3.20238e-07	7.62472e-06	0.15	5.08315e-05	50.8315
	Replicate 3	1807.14	16845.2	15115.1	6.80859e-09	9.28867e-08	3.25103e-07	7.74056e-06	0.15	5.16037e-05	51.6037
	Replicate 1	1380.95	6561.9	5293.65	2.38453e-09	3.25311e-08	1.13859e-07	2.71092e-06	0.15	1.80728e-05	18.0728
LBD2	Replicate 2	1147.62	7890.48	6622.22	2.98298e-09	4.06955e-08	1.42434e-07	3.39129e-06	0.15	2.26086e-05	22.6086
	Replicate 3	1276.19	9028.57	7760.32	3.49564e-09	4.76895e-08	1.66913e-07	3.97412e-06	0.15	2.64942e-05	26.4942
										0
	Replicate 1	447.619	1380.95	914.286	4.1184e-10	5.61856e-09	1.9665e-08	4.68213e-07	0.15	3.12142e-06	3.12142
C1	Replicate 2	488.095	1061.9	595.238	2.68125e-10	3.65792e-09	1.28027e-08	3.04826e-07	0.15	2.03218e-06	2.03218
	Replicate 3	464.286	1295.24	828.571	3.7323e-10	5.09182e-09	1.78214e-08	4.24318e-07	0.15	2.82879e-06	2.82879
	Replicate 1	509.524	697.619	201.587	9.08051e-11	1.23881e-09	4.33585e-09	1.03235e-07	0.15	6.8823e-07	0.68823
C2	Replicate 2	450	716.667	220.635	9.93851e-11	1.35587e-09	4.74554e-09	1.12989e-07	0.15	7.5326e-07	0.75326
	Replicate 3	528.571	673.81	177.778	8.00801e-11	1.0925e-09	3.82374e-09	9.10415e-08	0.15	6.06943e-07	0.606943
6th cycle data
	Replicate 1	797.619	2352.38	1749.21	7.87931e-10	1.07494e-08	3.76229e-08	8.95783e-07	0.02	4.47892e-05	44.7892	42.2449	11.5169
LBD1, Tube 1	Replicate 2	540.476	2659.52	2056.35	9.26283e-10	1.26369e-08	4.42291e-08	1.05307e-06	0.02	5.26537e-05	52.6537
	Replicate 3	471.429	2485.71	1882.54	8.47991e-10	1.15688e-08	4.04907e-08	9.64064e-07	0.02	4.82032e-05	48.2032
	Replicate 1	661.905	2326.19	1646.83	7.41813e-10	1.01202e-08	3.54208e-08	8.43353e-07	0.02	4.21676e-05	42.1676
LBD1, Tube 2	Replicate 2	773.81	2335.71	1656.35	7.46103e-10	1.01788e-08	3.56257e-08	8.4823e-07	0.02	4.24115e-05	42.4115
	Replicate 3	602.381	2276.19	1596.83	7.19291e-10	9.81297e-09	3.43454e-08	8.17748e-07	0.02	4.08874e-05	40.8874
	Replicate 1	928.571	2288.1	1519.05	6.84256e-10	9.335e-09	3.26725e-08	7.77917e-07	0.02	3.88958e-05	38.8958
LBD1, Tube 3	Replicate 2	757.143	2380.95	1611.9	7.26083e-10	9.90564e-09	3.46697e-08	8.2547e-07	0.02	4.12735e-05	41.2735
	Replicate 3	621.429	2545.24	1776.19	8.00086e-10	1.09152e-08	3.82033e-08	9.09602e-07	0.02	4.54801e-05	45.4801
	Replicate 1	859.524	2154.76	1392.86	6.27413e-10	8.55952e-09	2.99583e-08	7.13294e-07	0.02	3.56647e-05	35.6647
LBD1, Tube 4	Replicate 2	661.905	2119.05	1357.14	6.11326e-10	8.34005e-09	2.91902e-08	6.95004e-07	0.02	3.47502e-05	34.7502
	Replicate 3	764.286	2552.38	1790.48	8.06521e-10	1.1003e-08	3.85105e-08	9.16918e-07	0.02	4.58459e-05	45.8459
	Replicate 1	585.714	2750	2119.84	9.54883e-10	1.30271e-08	4.55947e-08	1.08559e-06	0.02	5.42794e-05	54.2794
LBD1, Tube 5	Replicate 2	550	2904.76	2274.6	1.0246e-09	1.39781e-08	4.89234e-08	1.16484e-06	0.02	5.82422e-05	58.2422
	Replicate 3	754.762	2957.14	2326.98	1.04819e-09	1.43e-08	5.00501e-08	1.19167e-06	0.02	5.95834e-05	59.5834
	Replicate 1	638.095	2254.76	1680.95	7.57186e-10	1.033e-08	3.61548e-08	8.6083e-07	0.02	4.30415e-05	43.0415
LBD1, Tube 6	Replicate 2	545.238	2328.57	1754.76	7.90433e-10	1.07835e-08	3.77424e-08	8.98628e-07	0.02	4.49314e-05	44.9314
	Replicate 3	538.095	2066.67	1492.86	6.72458e-10	9.17405e-09	3.21092e-08	7.64505e-07	0.02	3.82252e-05	38.2252
	Replicate 1	992.857	2150	1446.83	6.51723e-10	8.89118e-09	3.11191e-08	7.40931e-07	0.02	3.70466e-05	37.0466
LBD1, Tube 7	Replicate 2	585.714	2150	1446.83	6.51723e-10	8.89118e-09	3.11191e-08	7.40931e-07	0.02	3.70466e-05	37.0466
	Replicate 3	530.952	2390.48	1687.3	7.60046e-10	1.0369e-08	3.62914e-08	8.64081e-07	0.02	4.32041e-05	43.2041
	Replicate 1	916.667	2047.62	1282.54	5.77721e-10	7.88159e-09	2.75856e-08	6.56799e-07	0.02	3.284e-05	32.84
LBD1, Tube 8	Replicate 2	661.905	2111.9	1346.83	6.06678e-10	8.27665e-09	2.89683e-08	6.8972e-07	0.02	3.4486e-05	34.486
	Replicate 3	716.667	1980.95	1215.87	5.47691e-10	7.4719e-09	2.61517e-08	6.22659e-07	0.02	3.11329e-05	31.1329
	Replicate 1	545.238	2016.67	1493.65	6.72816e-10	9.17893e-09	3.21263e-08	7.64911e-07	0.02	3.82455e-05	38.2455
LBD1, Tube 9	Replicate 2	488.095	2061.9	1538.89	6.93193e-10	9.45693e-09	3.30993e-08	7.88078e-07	0.02	3.94039e-05	39.4039
	Replicate 3	535.714	1785.71	1262.7	5.68783e-10	7.75966e-09	2.71588e-08	6.46638e-07	0.02	3.23319e-05	32.3319
	Replicate 1	511.905	2204.76	1673.81	7.53968e-10	1.02861e-08	3.60012e-08	8.57172e-07	0.02	4.28586e-05	42.8586
LBD1, Tube 10	Replicate 2	500	2238.1	1707.14	7.68983e-10	1.04909e-08	3.67182e-08	8.74242e-07	0.02	4.37121e-05	43.7121
	Replicate 3	580.952	2238.1	1707.14	7.68983e-10	1.04909e-08	3.67182e-08	8.74242e-07	0.02	4.37121e-05	43.7121
	Replicate 1	561.905	695.238	189.683	8.54426e-11	1.16566e-09	4.0798e-09	9.7138e-08	0.02	4.8569e-06	4.8569
C1	Replicate 2	407.143	571.429	65.873	2.96725e-11	4.04809e-10	1.41683e-09	3.37341e-08	0.02	1.68671e-06	1.68671	3.14987
	Replicate 3	547.619	619.048	113.492	5.11226e-11	6.97443e-10	2.44105e-09	5.81202e-08	0.02	2.90601e-06	2.90601
	Replicate 1	445.238	661.905	221.429	9.97426e-11	1.36074e-09	4.76261e-09	1.13395e-07	0.02	5.66977e-06	5.66977
C2	Replicate 2	373.81	569.048	128.571	5.79151e-11	7.9011e-10	2.76538e-09	6.58425e-08	0.02	3.29212e-06	3.29212	4.18628
	Replicate 3	502.381	580.952	140.476	6.32776e-11	8.63268e-10	3.02144e-09	7.1939e-08	0.02	3.59695e-06	3.59695

## Sheet: S Table 3
Supplementary Table 3: Concentration of amplified fibrils produced with isotopically labeled Asyn monomer (CDN-Asyn), as determined by the [3H]-BF2846 radioligand binding assay.
4th cycle data
Case	Assay 1	[3H]BF2846 binding 0.3 µM cold (DPM)	[3H]BF2846 binding at 0 µM cold (DPM)	Specific binding (DPM)	Conversion to curies (Ci)	moles BF2846 (calculated from specific activity) (µmol)	moles binding sites (based on fractional occupancy at 2 nM [3H]BF2846) (µmol)	moles monomeric Asyn (calculated from Bmax) (µmol)	Volume added to assay well (µL)	Concentration (µmol/µL)	Asyn Fibril conc. (µM)	Avg Asyn fibril conc. (µM)	Fold Amplification (LBD/avg(C1,C2))
	Replicate 1	573.81	3809.52	3030.95	1.36529e-09	1.86261e-08	6.51914e-08	1.55218e-06	0.15	1.03478e-05	10.3478	20.1876	30.9149
LBD1, Tube 1	Replicate 2	878.571	3969.05	3190.48	1.43715e-09	1.96064e-08	6.86225e-08	1.63387e-06	0.15	1.08925e-05	10.8925
	Replicate 3	883.333	3785.71	3007.14	1.35457e-09	1.84798e-08	6.46793e-08	1.53998e-06	0.15	1.02666e-05	10.2666
	Replicate 1	1392.86	10776.2	9350	4.21171e-09	5.74585e-08	2.01105e-07	4.78821e-06	0.15	3.19214e-05	31.9214
LBD1, Tube 2	Replicate 2	1483.33	9500	8073.81	3.63685e-09	4.9616e-08	1.73656e-07	4.13466e-06	0.15	2.75644e-05	27.5644
	Replicate 3	1402.38	10252.4	8826.19	3.97576e-09	5.42396e-08	1.89839e-07	4.51997e-06	0.15	3.01331e-05	30.1331
	Replicate 1	890.476	4269.05	3434.13	1.5469e-09	2.11037e-08	7.38631e-08	1.75864e-06	0.15	1.17243e-05	11.7243
LBD2, Tube 1	Replicate 2	807.143	4714.29	3879.37	1.74746e-09	2.38399e-08	8.34395e-08	1.98666e-06	0.15	1.32444e-05	13.2444	12.4952	19.1349
	Replicate 3	807.143	4811.9	3976.98	1.79143e-09	2.44398e-08	8.55392e-08	2.03665e-06	0.15	1.35776e-05	13.5776
	Replicate 1	761.905	4376.19	3589.68	1.61697e-09	2.20597e-08	7.72089e-08	1.83831e-06	0.15	1.22554e-05	12.2554
LBD2, Tube 2	Replicate 2	857.143	4261.9	3475.4	1.56549e-09	2.13574e-08	7.47507e-08	1.77978e-06	0.15	1.18652e-05	11.8652
	Replicate 3	740.476	4390.48	3603.97	1.62341e-09	2.21475e-08	7.75161e-08	1.84562e-06	0.15	1.23041e-05	12.3041
									0.15
	Replicate 1	447.619	728.571	252.381	1.13685e-10	1.55096e-09	5.42835e-09	1.29246e-07	0.15	8.61643e-07	0.861643
C1	Replicate 2	500	804.762	328.571	1.48005e-10	2.01917e-09	7.06709e-09	1.68264e-07	0.15	1.12176e-06	1.12176	0.994411
	Replicate 3	480.952	769.048	292.857	1.31918e-10	1.79969e-09	6.29893e-09	1.49975e-07	0.15	9.9983e-07	0.99983
	Replicate 1	447.619	573.81	100	4.5045e-11	6.1453e-10	2.15085e-09	5.12108e-08	0.15	3.41406e-07	0.341406
C2	Replicate 2	440.476	590.476	116.667	5.25526e-11	7.16952e-10	2.50933e-09	5.9746e-08	0.15	3.98306e-07	0.398306	0.3116
	Replicate 3	533.333	530.952	57.1429	2.574e-11	3.5116e-10	1.22906e-09	2.92633e-08	0.15	1.95089e-07	0.195089
6th cycle data
	Replicate 1	516.667	2176.19	1714.29	7.72201e-10	1.05348e-08	3.68718e-08	8.779e-07	0.03	2.92633e-05	29.2633	29.1217	19.2784
LBD1, Tube 1	Replicate 2	428.571	2271.43	1809.52	8.15101e-10	1.11201e-08	3.89202e-08	9.26672e-07	0.03	3.08891e-05	30.8891
	Replicate 3	440.476	2442.86	1980.95	8.92321e-10	1.21735e-08	4.26074e-08	1.01446e-06	0.03	3.38154e-05	33.8154
	Replicate 1	628.571	2083.33	1547.62	6.97126e-10	9.51058e-09	3.3287e-08	7.92549e-07	0.03	2.64183e-05	26.4183
LBD1, Tube 2	Replicate 2	483.333	2171.43	1635.71	7.36808e-10	1.0052e-08	3.51818e-08	8.37663e-07	0.03	2.79221e-05	27.9221
	Replicate 3	495.238	2240.48	1704.76	7.67911e-10	1.04763e-08	3.6667e-08	8.73023e-07	0.03	2.91008e-05	29.1008
	Replicate 1	495.238	2007.14	1480.95	6.67096e-10	9.1009e-09	3.18531e-08	7.58408e-07	0.03	2.52803e-05	25.2803
LBD1, Tube 3	Replicate 2	519.048	2166.67	1640.48	7.38953e-10	1.00812e-08	3.52843e-08	8.40101e-07	0.03	2.80034e-05	28.0034
	Replicate 3	564.286	2090.48	1564.29	7.04633e-10	9.613e-09	3.36455e-08	8.01084e-07	0.03	2.67028e-05	26.7028
	Replicate 1	516.667	1950	1410.32	6.35278e-10	8.66682e-09	3.03339e-08	7.22235e-07	0.03	2.40745e-05	24.0745
LBD1, Tube 4	Replicate 2	626.19	2069.05	1529.37	6.88903e-10	9.39841e-09	3.28944e-08	7.83201e-07	0.03	2.61067e-05	26.1067
	Replicate 3	476.19	2359.52	1819.84	8.19748e-10	1.11835e-08	3.91421e-08	9.31956e-07	0.03	3.10652e-05	31.0652
	Replicate 1	652.381	2009.52	1475.4	6.64593e-10	9.06676e-09	3.17336e-08	7.55563e-07	0.03	2.51854e-05	25.1854
LBD1, Tube 5	Replicate 2	428.571	2226.19	1692.06	7.62191e-10	1.03982e-08	3.63938e-08	8.6652e-07	0.03	2.8884e-05	28.884
	Replicate 3	521.429	2154.76	1620.63	7.30016e-10	9.95929e-09	3.48575e-08	8.29941e-07	0.03	2.76647e-05	27.6647
	Replicate 1	619.048	2221.43	1646.03	7.41456e-10	1.01154e-08	3.54038e-08	8.42947e-07	0.03	2.80982e-05	28.0982
LBD1, Tube 6	Replicate 2	538.095	2638.1	2062.7	9.29143e-10	1.26759e-08	4.43656e-08	1.05632e-06	0.03	3.52108e-05	35.2108
	Replicate 3	569.048	2426.19	1850.79	8.33691e-10	1.13737e-08	3.98079e-08	9.47807e-07	0.03	3.15936e-05	31.5936
	Replicate 1	530.952	2671.43	2126.19	9.57743e-10	1.30661e-08	4.57313e-08	1.08884e-06	0.03	3.62947e-05	36.2947
LBD1, Tube 7	Replicate 2	545.238	2616.67	2071.43	9.33076e-10	1.27295e-08	4.45534e-08	1.0608e-06	0.03	3.53599e-05	35.3599
	Replicate 3	559.524	2954.76	2409.52	1.08537e-09	1.48072e-08	5.18254e-08	1.23394e-06	0.03	4.11312e-05	41.1312
	Replicate 1	488.095	2221.43	1735.71	7.81853e-10	1.06665e-08	3.73327e-08	8.88874e-07	0.03	2.96291e-05	29.6291
LBD1, Tube 8	Replicate 2	533.333	2278.57	1792.86	8.07593e-10	1.10176e-08	3.85618e-08	9.18137e-07	0.03	3.06046e-05	30.6046
	Replicate 3	435.714	2161.9	1676.19	7.55041e-10	1.03007e-08	3.60524e-08	8.58391e-07	0.03	2.8613e-05	28.613
	Replicate 1	571.429	1973.81	1423.81	6.41356e-10	8.74974e-09	3.06241e-08	7.29145e-07	0.03	2.43048e-05	24.3048
LBD1, Tube 9	Replicate 2	511.905	2045.24	1495.24	6.73531e-10	9.18869e-09	3.21604e-08	7.65724e-07	0.03	2.55241e-05	25.5241
	Replicate 3	566.667	2192.86	1642.86	7.40026e-10	1.00958e-08	3.53355e-08	8.41321e-07	0.03	2.8044e-05	28.044
	Replicate 1	540.476	2223.81	1651.59	7.43958e-10	1.01495e-08	3.55232e-08	8.45792e-07	0.03	2.81931e-05	28.1931
LBD1, Tube 10	Replicate 2	504.762	2280.95	1708.73	7.69698e-10	1.05007e-08	3.67523e-08	8.75055e-07	0.03	2.91685e-05	29.1685
	Replicate 3	671.429	2452.38	1880.16	8.46918e-10	1.15541e-08	4.04395e-08	9.62845e-07	0.03	3.20948e-05	32.0948
	Replicate 1	466.667	1976.19	1468.25	6.61376e-10	9.02286e-09	3.158e-08	7.51905e-07	0.03	2.50635e-05	25.0635
LBD1, Tube 11	Replicate 2	507.143	2097.62	1589.68	7.16073e-10	9.76908e-09	3.41918e-08	8.1409e-07	0.03	2.71363e-05	27.1363
	Replicate 3	550	1947.62	1439.68	6.48506e-10	8.84728e-09	3.09655e-08	7.37273e-07	0.03	2.45758e-05	24.5758
	Replicate 1	461.905	473.81	35.7143	1.60875e-11	2.19475e-10	7.68162e-10	1.82896e-08	0.03	6.09653e-07	0.609653	0.257409
C1	Replicate 2	421.429	430.952	-7.14286	-3.2175e-12	-4.3895e-11	-1.53632e-10	-3.65792e-09	0.03	-1.21931e-07	-0.121931
	Replicate 3	430.952	454.762	16.6667	7.50751e-12	1.02422e-10	3.58476e-10	8.53514e-09	0.03	2.84505e-07	0.284505
	Replicate 1	402.381	600	259.524	1.16903e-10	1.59485e-09	5.58198e-09	1.32904e-07	0.03	4.43014e-06	4.43014	2.76376
C2	Replicate 2	319.048	530.952	190.476	8.58001e-11	1.17053e-09	4.09687e-09	9.75444e-08	0.03	3.25148e-06	3.25148
	Replicate 3	300	376.19	35.7143	1.60875e-11	2.19475e-10	7.68162e-10	1.82896e-08	0.03	6.09653e-07	0.609653

## Sheet: S Table5
Supplementary Table 5: Comparison of radioligand binding vs. A280 assays for measuring LBD amplified fibril concentration after 6 cycles. The average inter-assay % CV was 7.6.
Sample	Concentration (µM), Radioligand assay	Concentration (µM), GdnHCl-A280	Average concentration (µM)	Standard Deviation	Inter-assay %CV
LBD1	64.7	59.5	62.1	3.67696	5.92102
LBD2	55.3	48.3	51.8	4.94975	9.5555
LBD3	56.7	63	59.85	4.45477	7.44323

## Sheet: S Table6
Supplementary Table 6: Comparison of MicroBCA vs. A280 assays for measuring LBD amplified fibril concentration after 6 cycles. The average inter-assay %CV was 6.3.
Sample	Concentration (µM), MicroBCA assay	Concentration (µM), GdnHCl-A280	Average concentration (µM)	Standard Deviation	Inter-assay %CV
LBD1	70.7	59.5	65.1	7.9196	12.1653
LBD2	47.6	48.3	47.95	0.494975	1.03227
LBD3	68.6	63	65.8	3.9598	6.01793

[truncated: 1 more sheets: S Table7]
